# Supplementary material for: Genome-wide identification and characterization of NCED gene family in soybean (Glycine max L.) and their expression profiles in response to various abiotic stress treatments
Source: PLoS One. 2025 Mar 25;20(3):e0319952. doi: 10.1371/journal.pone.0319952 (PMC11936224; doi:10.1371/journal.pone.0319952)
Supplement: S1 Data — (TXT) [file pone.0319952.s001.txt]

>GmNCED4
MSMAPFTSHPKKAPGTGELVTLGVAATKPFAIIGIISAEGKKLVHKVDLNLNRCTLCHDIGVTPRYNVIMDFPLTIDLNRLLRRGPLIKYNKEEYARIGVMPRYGDANSIKWFEVEPNCTFHMINSFEDGHEVVVRGCRSLDSLIPGPDPSLNEFEWLSRCHEWQLNMQTGEVKERGLCGANIVYMDFPMMNGNFIGIRNRYAYNNQVVDPIASSKQDVPKYGGLAKLYFEESCAKFSMQRNKEQPEEPIRVECHMFEKNTFCSGAAFVPRDGVLKNMTDGS
>GmNCED5
MAFTTLPSIRNSISCPTMLVPDMPHNNISLRNKGFIYKGQHGINLRDFTKANVASPSLPVIAPPTPEERKETTADDRHHHHHHVAWTSIPQERWEGELQVQGKIPLWLKGTYLRNGPGMWHIEDYNFRHLFDGYATLVRLGFQNGRLVAGHRQIESEAYRAAKKNKKICYREFSEVPKAANFLAYVGELASLFSGASLTDNANTGVVKLGDGRVVCLTETQKGSIVINPETLETVGKFEYSDSLGGLIHSAHPIVTDNEFLTLLPDLVRAGYLVVRMEPGTNERRVIGRVNCRGGPAPGWVHSFPVTEHYVIVPEMPLRYCAQNLLKAEPTPLYKFEWHPESKAFMHAMCKTSGKIVASVEVPLFVTFHFINAYEEQDEDGRVTAIIADCCEHNSDTTILDRLRLQNLRSFNGEDVLPDARVGRFRIPLDGSPYGTLEAALEPNEHGRGMDMCSINPNYLGKKYRYAYACGAQRPCNFPNTLTKLDFELKKAKNWHEEGAVPSEPFFVARPGATEEDDGVVISIVSEKNGEGYALLLDGSTFEEIARAKFPYGLPYGLHGCWVPKE
>GmNCED3
METHMALAASYMTLAPKYCCVQKRPFIITSGLSSAFKPILRALPQIPLQIDASKTFTDIKSKFLNAVVDSAFEFVDQLVLPSQSNFAPVEELGEAVAITNIEGDIPDHFPEGVFIRNGPNPLFGGLKSSKSILGRTNSVWVEGEGMLHALYFKRESDGCYTIVYNNRYVETETYKLEKQSAKPLFLPAVKGDSLAVLSSMLLNGLRFGQLNKDYSNTNVFEHSGKFYSVSENHMPQEIDIYTLSTLKYWDVNGACNRPFASHPKKVPGTGELVIFGVDATKPYLEIGIVSADGKELVHKEDIKLDRCSLCHDIGITSRYIAILDLPLIVDSNRLLKRGPLIKYEKEKYARIGIMPLYGDEKSTQWFEVEPNSTFHIINSFEDGHEVVLWGCRALDSIIPGPEDGLNESTMFSRCYEWRLNIKSGEVKEKYITGPEQFMDFPVINASFTGIKNRYGYTQVVDPAASYAADIPKYGALAKLYFREPCSEFPKGDTQQKPIRVEYHRFERNVFCTGSAFVPKEGGIEEDDGWIITFVHNEDTGISQVHIIETKKFSGEAVAKITMPFRVPYGFHGAFMPLSL
>GmNCED13
MGDDGKKMSGEGGIVKVEPKPSNGFTSKVVDLLEKLVVKFLYDSSLTHHYLTGNFAPVPETPPTKDLPVKGYLPDCLNGEFVRVGPNPKFSPVAGYHWFDGDGMIHGLRIKDGKATYVSRFVRTSRLKQEEYFGGSKFMKIGDLKGLFGLLMVNIHMLRTKWKVLDVSYGTGTANTALVYHHGKLLALSEADKPYAIKVFEDGDLQTLGMLDYDKRLGHSFTAHPKVDPFTGEMFTHTE
>GmNCED14
MHDPVPITVSDPIMMHDFAITENYAIFLDLPLIFRPKEMVKNKTLIFSFDSTKKARFGVLPRYAKDEKLIRWFELPNCFIFHNANAWEEEDEVVLITCRLQNPNLDLVGGTAKEKLENFSNELYEMRFNMKTGEASQKKLSASAVDFPRVNESYTGRKQRYVYGTTLDSIAKVTGIIKFDLHAEPDHGKTKLEVGGNVQGLYDLGPGKYGSEAVYVPRVPGTDSEEDDGYLIFFAHDENTRKSFVHVINAKTMSADPVAVVELPHRVPYGFHAFFVTEEQLQEQGKL
>GmNCED11
MASSATNTWIKTTLPSLPTSSPTTLNKRFPSYPNSNSNSNTITCSLQTLHFPKKYQPTSTTTTTKTTTTTTTTTTSPARETKPVITSPSETKHPLPQKWNFLQKAAASALDMVETALVSHERQHPLPKTADPRVQIAGNFAPVPEHPAHQSLPVTGKIPKCIEGVYVRNGANPLYEPVAGHHFFDGDGMVHAVKFHSGAASYACRFTETQRLSQEKSLGRHVFPKAIGELHGHSGIARLLLFYARSLFGLVDGSHGMGVANAGLVYFNNHLLAMSEDDLPYHLRITPNGDLTTVGRYNFNGQLKSTMIAHPKLDPVTNNLHALSYDVVQKPYLKYFRFSPDGVKSPDVEIPLKEPTMMHDFAITENFVVVPDQQVVFKLSEMITGGSPVVYDKNKVSRFGILDKNAKDANDMKWIDAPECFCFHLWNAWEEPENDEIVVIGSCMTPADSIFNECEESLKSILSEIRLNLKTGKSTRKPIISESEQVNLEAGMVNRNKLGRKTKFGYLALAEPWPKVSGFAKVDLFSGEVKKYMYGEERFGGEPLFLPNGVDGDEDDGHILAFVHDEKEWKSELQIVNAKTLKLEASVKLPSRVPYGFHGTFIHSKDLRKQA
>GmNCED10
MIMAALNSSTCAKPQFPHPLSSSFSSSSSLTRDLGFPTRFQKKPIRKVVDCALHSPPVIHFPNQPYNKPEITKEPTTSTAERPQWNPFQKAAAKALDMFESALLSRELNQPFPKTTDPRVQIAGNFAPVPEHPVEHSLPVIGTIPDAINGVYLRNGANPLFKPKAGHHLFDGDGMVHAVKFNDGTASYACRFTETQRLMQERKLGKPVFPKAIGELHGHSGIARLMLFYARGLCGIVDHRRGAGAANAGLVFFNGKLLAMSEDDFPYELRITASGDLETIGRYSFHGQLNSSMIAHPKVDPVSGELFTLSYDVTSKILKYFHFSPEDERKSPDIEIPLDAPTMTHDFAITENFVVIPDQQVVFKLGEMIKGGSPVIYDGEKKSRFGILPKYASDASSIVWVDSPDTFFFHFWNAWEERDKDEVVVIGSCMTPPDSIFNDREERLKSVLTEVRLNMRSGKARRRVLVEEMNLEAGMVNRKRLGRKTRFAYLCIAEPWPKVSGVAKVDLESGEVKRHEYGERRFGGEPFFLPTRGGNGNEDEGYVMAFVHDEMTWQSELQILNALDLKLEATVMLPSRVPYGFHGTFVEAH
>GmNCED1
MQTKPIHNTPTYIPPPIRPSPPVHQPPPSIPPTKPRAVSISAPNTPVAVPIPPIVEPDDSNAAYYDYQFLFISQRSETSQPVTLSTVEGVIPADFPSGTYYLTGPGLLADDHGSTVHPLDGHGYLRAFTFDNATKNVKYMAKYIKTDAHVEEHDPKTDKWKFTHRGPFSVLKGGKKVGNTKVMKNVANTSVLKWGEKLLCMWEGGEPYEIQAGTLDTIGRYNMMDGADLENHDESKDGVDVWEVAANLLKPILYGVFKMPPRRLLSHYKVDSRRNRLLTVSCNAEDMLLPRSNFTFAEYDSNFNVVQKQVFRIPDHLMIHDWAVTDTHYIVFANRIKLDVLGSIAAVYGMSPMVSALRVNPSKSTSPIYLIPRFPDKNKDKERDWRVPFEAPSQLWLLHVGNAFEIRYPHRNLDIQIQAAACSYQWFNFSKLFGYDWQKKKLDPSIMNVKGGNELLPHLVQVSIKLDSDYNCQECDVKPMKKWQKSSDFPATNPTFSGKKNKYLYAATTLGSRKTLPCFPFDTVVKLDLESDNSAQTWTAGSRRFIGEPIFVPKGDEEDDGYLLVVEYAVSMNRCYLVILDPKRIGADNALIARIEIPSHLNFPLGFHGFWAAN
>GmNCED2
MVPKPILVTTPPPATSAPSPLLNAVSPLKTEEKPQTQTLKTPTTTTQKAITKPSPSSSTTKTTPQQRVELKRKTNSWVPALMLNAFDDIINNFIDPPLKPSIDPRHVLSQNFAPVHELPPTECEVIEGSLPPSLDGAYIRNGPNPQFLPRGPYHLFDGDGMLHALRISHGKKPTLCSRYVKTYKYTMENDAGFPLIPNVFSGFNSLVASAARGSLSAARFLTGQFNPANGIGLANTSLAFFGNRLFALGESDLPYVVNVTPDGDIETLGRHDFDGKLTFSMTAHPKIDPDTAECFAFRYGPVPPFLTYFRFDGNGKKHEDVPIFSMLTPSFLHDFAITKKYAIFCDIQLGLNPLDMISGGSPVGSVASKVPRIGILPRDAKDESMMKWFEVPGFNIIHAINAWEEDEGRTVVLVAPNILSMEHALERMELVHAMVEKVRIELDTGIITRQPVSARNLDFAVINPAFVGKKNRFVYAAVGDPMPKISGVVKLDVSKGEERRDCTVGCRMYGEGCYGGEPFFVAREEGGEEDDGYLVSYVHDERKGESRFLVMDAKSPELDVVAAVRLPRRVPYGFHGLFVKESELRKVSLS
>GmNCED16
MIAHPKVDPVTNDLHALSYDVVQKPYLKYFRFSPNGVKSPDVEIPLKEPTMMHDFAITENFVVIPDQQVVFKLSEMISGGSPVVYDKNKVSRFGILNKNAKDPNGMKWIDAPECFCFHLWNAWEEPENDEIVVIGSCMTPADSIFNECDESLKSVLSEIRLNLKTGKSTRKPIISESQQVNLEAGMVNRNKLGRKTQFAYLALAEPWPKVSGFAKVDLFSGEVNKYMYGEERFGGEPLFLPNGVDGDEDDGYILAFVHDEKEWKSELQIVNAKTLKLEASVKLPSRVPYGFHGTFIHSNDLRKQA
>GmNCED12
MQAKPIHNTPTYIPPPIRPSPPVHQTPPSIPSIKPRAISISAPNIPIAVPIPPIVEPDDSNAAYYDYQFLFMSQRSEATRPVTLSTVEGAIPADFPSGTYYLTGPGLLADDHGSTVHPLDGHGYLRAFTFDNNVTKNVKYMAKYIKTDAHVEEHDPKTNKWKFTHRGPFSVLKGGKKVGNTKVMKNVANTSVLKWGEKLLCMWEGGEPYEIQAGTLDTIGQYNMMDGADMENHDQSKGGGGGDVWEVAANLLKPILYGVFKMPPRRLLSHYKVDSRRNRLLTVSCNAEDMLLPRSNFTFSEYDSNFNVVQKQVFRIPDHLMIHDWAFTDTHYIVFANRIKLDVLGSMAAVYGMSPMISALRVNPSKSTSPIYLIPRFPGKNNGKERDWRVPVEAPSQLWLLHVGNAFEVRHPHGNLDIKIQAAACSYQWFNFSKLFGYDWQKKKLDPSIMNVKGGSKLLPHLVQVSIKLDSDYNCQECDVKPMKKWKKSSDFPATNPTFSGKKNKYLYAATTLGSRKTLPCFPFDTVVKLDLETTESVAQTWTAGSRRFIGEPIFVPKGYQEDDGYLLVVEYAVSMNRCYLVILDPKRIGADNALVARIEIPSHLNFPLGFHGFWAAN
>GmNCED15
MGDDGKKISGEGGLVKVEPKPSNGFTSKVVDLLEKLVVKFLYDSSLPHHYLTGNFAPVSETPPTKDLPVKGYLPDCLNGEFVRVGPNPKFAPVAGYHWFDGDGMIHGLRIKDGKATYVSRFVRTSRLKQEEYFGGSKFMKIGDLKGLFGLLMVNIHMLRTKWKVLDASYGTGTANTALVYHHGKLLALSEADKPYAIKVFEDGDLQTLGMLDYDKRLGHSFTAHPKVDPFTGEMFTFGYAHTPPYITYRVISKDGYMHDPVPITVSDPIMMHDFAITENYAIFLDLPLIFRPKEMVKNKTLIFSFDSTKKARFGVLPRYAKDEKLIRWFELPNCFIFHNANAWEEEDEVVLITCRLQNPNLDLVGGTAKEKLENFSNELYEMRFNMKTGEASQKKLSASAVDFPRVNESYTGRKQRYVYGTTLDSIAKVTGIIKFDLHAEPDNGKTKLEVGGNVQGLYDLGPGKYGSEAVYVPRVPGTDSEEDDGYLICFVHDENTGKSFVHVINAKTMSADPVAVVELPHRVPYGFHAFFVTEEQLQEQGKL
>GmNCED6
MAALNSSTWAKPQFHHPLSSSSSLLTDMGFPTRFPKKPIGEVVNCALHSPPVTHFPNQPFTKTLQITKEPTYPPAERPQWNPFQKAAAKALDMFESALLSRELSQPLPKTTDPRVQIAGNFAPVPEHPVQHSLPVIGTIPDAVNGVYLRNGANPLFHPKAGHHLFDGDGMVHAVKINHGTASYACRFTETQRLMQEHALGKPVFPKAIGELHGHSGIARLMLFYARGLCGIVDHRSGAGSANAGLVFFNGKLLAMSEDDLPYELRITASGDLETIGRYSFHDQLNSSMIAHPKVDPISGELFTLSYDVTSKYLKYFRFSPEEEKKSPDVEIPLGAATMTHDFAITENFVVIPDQKVVFKLGEMIKGGSPVIYDDEKKSRFGILPKYASDASSIVWVESPDTFFFHFWNAWEERETDEVVVIGSCMTPPDSIFKDTEESLKSVLTEIRLNIRSGKSTRRVVVEEMNLEAGMVNRNRLGRKTRFAYLCIAEPWPKVSGFAKVDLESGEVKRHEYGERRFGGEPFFLPTRGENGNEDEGYVMAFVHDEVTWQSELQILNALDLKLEATIMLPSRVPYGFHGTFVEAMDLPQ
>GmNCED9
MAFTFSPSIRNSISWPTMLVPDMPDINISLRNKGIYKGKRNINLRDLTKANVASPSLPLIAPPTPEERPGITHDCHHHHHVAWTSIPQERWEGELQVQGQIPLWLEGTYLRNGPGMWHIGDYNFRHLFDGYATLVRLGFRNGRLVAGHRQIESEAYRAAKKNKKICYREFSEVPKAANFLAYVGELASLFSGASLTDNANTGVVKLGDGRVVCLTETQKGSIVIDPETLETVGKFEYSDSLGGLIHSAHPIVTDEEFLTLLPDLVRAGYLVVRMEPGTNERRVIGRVNCRGGPAPGWVHSFPVTQHYVVVPEMPLRYCAQNLLKAEPTPLYKFEWHPESRAFMHVMCKTSGKIVASVEVPLFVTFHFINAYEEQDEDGRVTAIIADCCEHNSDTTILDRLRLQNLRSFNGEDVLPDARVGRFRIPLDGSPYGTLDAALEPNEHGRGMDMCSINPNYLGKKYRYAYACGAQRPCNFPNTLTKLDFELKKAKNWHEEGAVPSEPFFVARPGATEEDDGVVISIVSEKNGEGFALVLDGSTFEEIARAKFPYGLPYGLHGCWVPKE
>GmNCED8
MATLYKTFIVNCSIQKRPSHVSDNSRHYNLPLFPAFKPLKKVLPEVPLQIDDVKKTMSKTAAILLDAFVDSFFEFIDQPLLPSQSNFAPVVELGEAIVVTSIQGQIPDDFPEGVYIRNGPNPLFGGLQSTNSIFGRSSYIWVEGEGMLHAIYFKRWSPGIWTVLYNNKYVETDTYKVEKQRSKPLFLPAIEGDSPAILSAYLLNWLRFGKVNKYISNTNVFEHSGKFYSVAENHIPQEIDIFTLKTLRNWNVNGAWDRPFTSHPKKVPGTGELVTFGVAATKPFAVVGIISADGKKLVHKVDLKLNRCTLCHDIGVTQRYNVIMDFPLTIDLNRLLRGGPLMKYNKEEYARIGVMPHYGDANSIKWFEVEPNCTFHIINSFEDGHEQVVVRGCRSLDSLIPGPDPSLKEFEWLSRCHEWRLNMQTGEVKERGLCGANIVYMDFPMINGNFIGIRNRYAYTQVVDPIASSTQDVPKYGGLAKLYFEESCAKFSMRNREQPEEPIRVECHMFEKNTFCSGAAFVPRDGGLEEDDGWIIAFVHNEDTNISEVHIIDTKKFSGETVAKITMPRRVPYGFHGAFMPISFETQ
>GmNCED7
METHMALATSYMTLAPKYCCVQKRSFIVTSGLSSAFKPILRALPQIPRQIDASKTFTDIKSKFLNAVVDSAFEFVDQLVLPSQNNFAPVEELGEPVAITYIEGDIPDHFPEGVFIRNGPNPLFGGLKSSKSILGRTNSVWVEGEGMLHALYFKRESDNGCCTIVYNNRYVETETYKLEKQSIKPLFLPAVKGDTFAVLSSMLLNGLRFGQLNKDYSNTNVFEHSGKFYSVSENHIPQEIDIFTLNTLKYWDVNGAWNRPFASHPKKVPGTGELVIFGVDATKPYLEIGIVSADGKELVHKEDIKLDRCSLCHDIGITSRYIVILDLPLIVDSNRLLKRGPLIKYEKEEYARIGIMPLYGDENSIQWFEVEPNSTFHIINSFEDGHEVVLWGCRALDSIIPGPEDGLNESKLFSRCYEWRLNMKSGEVKEKYLTGPEKFMDFPVINASFTGIKNRYGYTQVVDPAASYSADIPKYGALAKLYFGEPCSEFPVGETQQEELIRVEYHTFERNVFCTGSAFVPKEGGIEEDDGWIITFVHNEDTGISQVHIIDTKKFSGEAVAKITMPFRVPYGFHGAFMPISF
