# Supplementary material for: Genome-wide identification and characterization of NCED gene family in soybean (Glycine max L.) and their expression profiles in response to various abiotic stress treatments
Source: PLoS One. 2025 Mar 25;20(3):e0319952. doi: 10.1371/journal.pone.0319952 (PMC11936224; doi:10.1371/journal.pone.0319952)
Supplement: S3 Data — (TXT) [file pone.0319952.s003.txt]

>GmNCED4
ATGTCAATGGCGCCTTTTACTAGTCATCCAAAGAAGGCTCCAGGTACAGGAGAACTAGTTACATTAGGGGTTGCAGCAACCAAACCTTTCGCCATAATTGGAATTATTTCTGCTGAAGGCAAGAAATTGGTTCACAAAGTTGACCTCAACCTAAACAGGTGCACTCTTTGCCATGACATAGGTGTTACACCGAGGTACAACGTGATAATGGATTTTCCATTAACCATTGATCTAAACAGACTTCTTAGAAGAGGCCCATTAATAAAGTATAATAAGGAGGAATATGCAAGGATTGGAGTAATGCCACGCTATGGTGATGCCAACTCAATCAAATGGTTTGAGGTGGAACCTAATTGCACTTTTCACATGATCAATTCTTTTGAGGATGGTCACGAGGTTGTAGTGAGGGGCTGCAGATCTCTTGATTCATTAATTCCTGGACCTGACCCGAGTTTGAACGAATTTGAGTGGTTATCTCGTTGTCACGAGTGGCAATTGAATATGCAAACGGGAGAAGTTAAGGAGAGAGGTCTCTGTGGAGCCAACATAGTTTATATGGATTTTCCTATGATGAATGGAAACTTCATAGGTATTCGGAATAGATATGCATACAATAATCAAGTAGTTGATCCCATCGCAAGCTCTAAGCAAGATGTGCCAAAATATGGAGGTTTAGCGAAGCTCTATTTTGAAGAATCATGTGCAAAGTTTTCCATGCAGAGAAACAAAGAGCAACCTGAAGAGCCTATAAGAGTGGAATGCCACATGTTTGAGAAGAATACATTTTGCAGTGGGGCTGCCTTTGTCCCCAGAGACGGGGTCTTGAAGAACATGACGGATGGATCATAG
>GmNCED5
ATGGCTTTCACCACCTTGCCTTCAATCAGAAACTCCATTTCATGCCCAACTATGCTTGTTCCTGACATGCCTCATAACAATATTTCTCTTCGAAATAAAGGCTTCATCTACAAAGGGCAACACGGTATTAATCTCCGAGACTTCACCAAGGCAAATGTTGCAAGTCCATCATTACCTGTGATTGCCCCACCAACACCGGAGGAACGGAAAGAAACCACCGCCGACGACCGCCATCACCACCACCACCACGTTGCATGGACTAGTATCCCGCAAGAGAGGTGGGAAGGAGAGTTACAAGTTCAAGGAAAAATTCCATTATGGCTGAAAGGAACGTACCTAAGGAATGGTCCGGGCATGTGGCACATAGAGGACTACAACTTCCGGCACCTCTTCGATGGTTACGCCACGCTGGTGAGGCTCGGTTTCCAGAACGGGCGGTTAGTCGCCGGGCACCGGCAGATTGAGTCGGAGGCGTACCGGGCGGCGAAGAAGAACAAGAAAATATGTTACCGAGAGTTCTCCGAGGTGCCTAAGGCGGCGAATTTCCTGGCCTACGTGGGGGAGCTGGCGAGCCTGTTCTCCGGCGCGTCGTTGACCGACAACGCGAACACCGGCGTGGTGAAGCTCGGTGACGGCAGGGTGGTTTGCCTGACGGAGACTCAGAAAGGGTCCATAGTGATAAACCCTGAGACGCTGGAGACAGTGGGGAAGTTTGAGTACAGTGACTCATTGGGGGGTCTTATTCACTCTGCACACCCCATTGTGACGGATAACGAGTTTTTGACGTTGTTGCCTGATTTGGTGAGAGCAGGGTACCTTGTGGTGAGGATGGAGCCTGGCACCAATGAGAGAAGGGTCATTGGAAGGGTCAACTGTAGGGGTGGTCCTGCACCTGGTTGGGTCCATTCTTTTCCTGTTACTGAACACTATGTTATTGTGCCTGAAATGCCGTTGAGGTATTGTGCTCAGAATTTGCTCAAGGCTGAGCCTACTCCCTTGTACAAGTTTGAGTGGCACCCTGAGTCCAAAGCTTTTATGCATGCCATGTGCAAGACTAGTGGGAAAATTGTGGCAAGTGTGGAAGTGCCTCTGTTTGTTACTTTCCATTTCATAAATGCGTATGAGGAGCAAGATGAAGATGGGAGGGTGACGGCGATTATTGCCGACTGTTGTGAGCATAATTCCGATACTACCATTCTTGATAGGCTTAGGTTACAGAACCTTCGTTCATTTAATGGTGAAGATGTTCTACCTGATGCTAGGGTTGGTCGGTTCAGAATACCACTGGATGGAAGTCCATATGGAACACTAGAGGCAGCATTGGAGCCAAATGAACATGGGAGAGGCATGGACATGTGCAGCATAAACCCTAATTATTTAGGGAAGAAATATAGATACGCATATGCTTGTGGAGCACAGCGACCTTGTAACTTTCCCAACACCCTCACCAAGCTTGATTTTGAATTGAAGAAGGCTAAGAACTGGCATGAAGAAGGTGCTGTGCCCTCAGAACCCTTCTTTGTGGCACGACCAGGAGCAACAGAGGAAGATGATGGCGTGGTAATCTCAATTGTCAGTGAGAAAAATGGAGAAGGATATGCGTTGCTGTTAGATGGTTCCACCTTTGAAGAGATTGCTAGGGCCAAATTCCCCTATGGACTTCCATATGGGTTGCATGGATGCTGGGTTCCAAAAGAGTAG
>GmNCED3
ATGGAAACGCATATGGCATTGGCAGCTTCATACATGACTCTTGCACCTAAATACTGCTGCGTTCAGAAACGACCCTTTATCATAACTTCAGGACTTTCCTCCGCCTTCAAGCCGATCTTAAGAGCGTTGCCTCAAATTCCACTGCAAATTGATGCTTCCAAAACCTTCACAGACATCAAATCGAAATTTCTTAACGCCGTTGTGGATTCAGCATTTGAGTTTGTCGACCAGCTTGTGCTTCCATCTCAGAGTAACTTTGCTCCGGTGGAGGAGTTAGGGGAAGCCGTGGCTATCACTAACATTGAAGGTGACATACCAGATCACTTTCCAGAGGGTGTCTTCATTAGAAATGGACCAAACCCACTCTTTGGAGGATTGAAATCATCCAAGTCTATCTTGGGGAGGACAAATAGCGTGTGGGTGGAAGGAGAAGGAATGCTTCATGCTTTGTATTTCAAAAGGGAAAGTGACGGGTGCTACACCATCGTCTACAACAACAGATATGTTGAAACTGAAACTTACAAGCTTGAGAAACAAAGTGCCAAGCCTTTGTTTCTCCCTGCCGTAAAAGGAGATTCATTGGCCGTTTTGTCTTCTATGCTTCTAAACGGGTTGAGATTTGGACAACTGAATAAAGATTATAGCAACACCAATGTGTTTGAGCATTCGGGCAAGTTCTACTCGGTTTCGGAGAATCACATGCCGCAAGAAATTGACATCTACACACTAAGTACATTGAAATACTGGGATGTCAATGGAGCATGCAATCGTCCTTTCGCCAGTCACCCCAAGAAAGTTCCAGGCACAGGAGAGCTGGTTATTTTTGGCGTAGATGCAACTAAACCTTATCTTGAAATTGGAATAGTTTCTGCTGATGGAAAGGAATTAGTTCATAAAGAAGACATAAAACTAGACAGATGCTCTTTATGCCATGATATAGGTATCACAAGCAGGTATATAGCGATATTGGATCTTCCACTGATTGTAGATTCAAACAGACTACTTAAAAGAGGCCCATTAATCAAGTACGAGAAGGAAAAATATGCCAGGATTGGGATAATGCCACTCTATGGTGATGAAAAATCAACCCAGTGGTTTGAGGTGGAACCTAATAGCACATTTCATATCATCAATTCCTTTGAGGATGGTCATGAGGTTGTGTTGTGGGGTTGTAGAGCATTAGATTCAATAATTCCAGGACCTGAAGATGGTCTAAATGAATCTACGATGTTCTCTCGGTGTTATGAATGGCGATTAAACATAAAAAGTGGGGAGGTTAAGGAAAAATATATCACTGGACCAGAACAGTTTATGGATTTTCCCGTAATTAATGCAAGTTTTACAGGAATTAAGAATAGATACGGATACACACAAGTGGTTGATCCCGCTGCAAGTTATGCTGCAGATATTCCTAAATATGGAGCTTTAGCGAAGCTATACTTTAGAGAACCATGTTCAGAATTTCCAAAGGGAGATACACAACAAAAGCCTATAAGGGTGGAATACCATAGGTTTGAAAGAAACGTATTTTGCACTGGATCTGCCTTTGTCCCTAAAGAAGGTGGTATTGAAGAAGATGATGGTTGGATAATCACTTTTGTTCACAATGAAGATACCGGCATATCTCAAGTTCATATAATTGAAACAAAGAAGTTTTCTGGTGAGGCAGTTGCCAAAATTACCATGCCTTTCAGAGTTCCATATGGATTTCACGGAGCTTTCATGCCACTCTCATTGTAG
>GmNCED13
ATGGGGGATGATGGAAAGAAGATGAGTGGAGAGGGGGGGATAGTGAAGGTTGAGCCAAAACCCAGCAATGGTTTCACCTCAAAAGTGGTTGATTTGTTGGAGAAGCTGGTGGTGAAGTTTTTGTATGATTCTTCACTAACCCATCACTACTTAACTGGTAATTTTGCTCCTGTTCCTGAGACCCCTCCCACCAAGGACCTTCCTGTCAAAGGGTACCTCCCGGATTGCTTGAATGGGGAGTTTGTCAGAGTCGGACCAAATCCAAAGTTTTCTCCTGTAGCTGGATATCACTGGTTTGATGGAGATGGAATGATTCATGGCTTGCGCATCAAAGATGGAAAAGCTACATATGTTTCCCGTTTTGTGAGAACTTCTCGTCTTAAACAAGAAGAATACTTTGGAGGCTCCAAATTTATGAAGATTGGAGATCTCAAAGGTCTATTCGGACTCTTAATGGTTAACATACATATGCTGAGAACTAAATGGAAAGTGCTGGATGTTTCTTATGGAACTGGAACAGCTAATACTGCTCTCGTATATCACCATGGGAAACTTCTAGCACTCTCAGAAGCAGATAAACCCTATGCTATTAAAGTTTTTGAAGATGGTGATTTGCAGACACTTGGCATGCTAGATTATGACAAGAGATTGGGCCACTCCTTCACTGCTCATCCAAAAGTTGACCCATTTACTGGGGAGATGTTTACACATACAGAGTAA
>GmNCED14
ATGCATGATCCGGTACCCATAACAGTATCAGATCCCATCATGATGCACGACTTTGCCATCACAGAGAACTACGCAATATTTTTGGATCTTCCTTTGATTTTTAGGCCAAAGGAAATGGTGAAGAATAAGACACTGATATTCTCATTTGATTCAACCAAGAAAGCTCGTTTTGGTGTGCTACCTCGGTATGCTAAGGATGAAAAGCTTATTAGATGGTTTGAGTTACCCAACTGCTTCATATTCCACAATGCCAATGCTTGGGAGGAGGAAGATGAAGTTGTTCTGATCACATGCCGCCTTCAGAATCCAAATTTGGATTTGGTTGGCGGGACTGCCAAGGAAAAGCTTGAAAATTTCTCAAATGAGCTGTATGAAATGAGATTTAACATGAAAACCGGTGAAGCTTCTCAAAAGAAACTATCAGCATCTGCTGTAGATTTTCCTAGGGTGAATGAGAGCTACACTGGAAGGAAGCAACGATATGTATATGGAACCACATTAGACAGCATTGCAAAAGTTACTGGCATTATTAAATTTGATCTGCACGCCGAACCAGATCATGGAAAAACAAAACTTGAAGTTGGAGGAAATGTTCAGGGTCTCTATGACTTGGGACCAGGGAAGTATGGTTCGGAAGCTGTATATGTCCCTCGTGTCCCTGGTACGGATTCTGAAGAAGATGATGGATACTTGATTTTTTTTGCACATGATGAAAATACCAGAAAATCTTTTGTGCATGTCATCAATGCAAAAACAATGTCAGCAGATCCTGTTGCAGTGGTCGAATTGCCACATAGAGTTCCATATGGTTTCCATGCCTTCTTTGTGACAGAGGAACAACTGCAAGAGCAGGGGAAACTGTGA
>GmNCED11
ATGGCATCATCAGCAACAAACACTTGGATTAAAACCACACTCCCTTCTCTTCCGACATCTTCTCCGACAACCTTAAATAAAAGGTTTCCTTCCTATCCTAATTCCAATTCCAATTCCAACACCATCACATGTTCCCTTCAAACACTCCACTTCCCCAAAAAGTACCAACCAACCTCCACAACCACAACAACAAAAACAACAACCACCACCACCACCACCACCACCAGCCCAGCAAGAGAAACCAAACCAGTAATCACTTCTCCCTCCGAAACAAAACACCCATTACCTCAAAAATGGAACTTTCTCCAGAAAGCAGCAGCTTCAGCCTTAGACATGGTCGAAACAGCCTTGGTCTCCCACGAGCGGCAACACCCACTCCCCAAAACCGCCGACCCGCGTGTCCAAATCGCTGGCAACTTCGCCCCCGTGCCGGAGCACCCGGCGCATCAGTCCCTCCCGGTGACCGGAAAAATCCCCAAATGCATTGAGGGCGTCTACGTCCGCAACGGCGCGAACCCACTCTACGAGCCCGTCGCTGGGCACCACTTCTTCGACGGCGACGGCATGGTCCACGCCGTGAAGTTCCACTCGGGCGCCGCCAGCTACGCCTGCCGCTTCACCGAAACCCAACGCCTCTCCCAAGAAAAAAGCCTCGGCCGCCACGTGTTCCCCAAAGCCATCGGTGAACTCCACGGCCACTCCGGCATCGCCCGCCTCCTCCTCTTCTACGCCCGCTCCCTCTTCGGCCTCGTCGATGGGTCCCACGGCATGGGTGTCGCCAACGCCGGCCTCGTCTACTTCAACAACCATCTCTTAGCCATGTCCGAAGATGACTTACCCTACCATCTCCGCATAACACCCAACGGCGACTTAACCACCGTCGGCCGTTACAACTTTAACGGCCAGTTAAAATCCACAATGATCGCTCACCCCAAACTCGACCCCGTGACCAACAACCTCCACGCCCTCTCCTACGACGTCGTCCAGAAGCCATATCTCAAGTACTTCCGCTTCTCCCCAGACGGCGTCAAATCCCCCGACGTCGAAATTCCCTTGAAAGAACCCACCATGATGCACGATTTCGCCATCACCGAGAACTTCGTCGTCGTCCCCGACCAGCAGGTGGTCTTCAAGTTATCAGAAATGATCACCGGAGGCTCCCCCGTTGTCTACGACAAGAACAAGGTTTCCAGATTCGGGATTCTCGACAAGAATGCTAAAGATGCAAATGATATGAAATGGATCGATGCTCCCGAGTGCTTCTGTTTCCACCTCTGGAACGCCTGGGAGGAGCCGGAAAATGATGAGATCGTTGTCATCGGTTCCTGCATGACCCCCGCGGACTCCATTTTCAACGAATGCGAAGAGAGTTTGAAGAGCATCTTGTCGGAGATAAGGCTGAATTTGAAGACAGGCAAGTCCACGAGAAAACCCATTATCTCGGAATCCGAACAAGTCAACTTGGAAGCCGGGATGGTCAACAGAAACAAGCTCGGGAGAAAGACGAAGTTCGGGTACTTAGCACTTGCGGAGCCGTGGCCTAAGGTTTCGGGTTTTGCCAAGGTTGATTTGTTCAGTGGGGAGGTTAAGAAGTACATGTATGGCGAAGAGAGGTTCGGAGGGGAGCCTCTGTTTCTTCCAAATGGTGTCGACGGTGATGAAGACGATGGCCATATTCTCGCATTCGTGCATGATGAGAAGGAGTGGAAATCGGAGCTGCAGATTGTCAATGCCAAAACTTTGAAGCTTGAGGCTTCAGTTAAGCTTCCTTCCAGAGTTCCTTATGGGTTTCACGGTACTTTTATTCATTCCAAGGATTTGAGGAAACAAGCTTGA
>GmNCED10
ATGATCATGGCAGCACTCAATTCAAGCACTTGTGCCAAACCTCAATTCCCTCACCCTCTCTCCTCCTCTTTCTCTTCTTCTTCATCATTAACAAGAGATTTGGGCTTCCCCACAAGGTTTCAGAAGAAGCCCATTAGAAAGGTGGTGGATTGTGCTCTACACTCCCCCCCAGTGATCCATTTCCCAAACCAGCCCTACAACAAACCTGAAATTACCAAAGAACCCACCACCTCCACCGCGGAAAGGCCTCAGTGGAACCCATTCCAAAAAGCCGCAGCAAAGGCCCTCGACATGTTCGAGAGCGCGTTGCTCTCACGCGAGCTCAACCAACCCTTTCCCAAAACCACTGACCCACGCGTCCAAATTGCCGGTAACTTCGCCCCCGTTCCGGAACACCCCGTCGAACATTCTCTCCCCGTTATTGGCACAATCCCCGACGCCATTAACGGCGTCTACCTCCGTAACGGCGCCAACCCATTGTTCAAGCCAAAAGCGGGCCACCACCTCTTCGACGGCGACGGAATGGTCCACGCCGTTAAATTCAATGACGGCACCGCCAGCTACGCGTGCCGCTTCACCGAAACGCAGCGTCTCATGCAGGAGCGCAAATTGGGAAAACCTGTGTTTCCCAAGGCAATCGGCGAACTCCACGGCCATTCCGGCATCGCGAGGTTGATGCTGTTCTACGCAAGAGGCTTGTGCGGCATCGTCGACCACCGCAGAGGCGCCGGCGCAGCCAACGCCGGCCTCGTCTTCTTCAACGGAAAACTCCTCGCCATGTCGGAGGATGATTTCCCCTACGAACTCCGAATCACCGCCTCCGGCGACCTCGAAACAATTGGCCGCTACAGCTTTCACGGCCAGCTCAATTCCTCCATGATCGCGCATCCGAAGGTCGATCCTGTCTCCGGAGAGCTTTTTACCCTAAGCTACGACGTCACGAGCAAGATCCTCAAATACTTCCATTTCTCGCCCGAGGACGAGAGGAAGTCGCCGGACATAGAAATTCCCCTTGACGCGCCGACGATGACGCACGACTTCGCGATCACGGAGAATTTCGTGGTGATCCCGGACCAGCAGGTGGTGTTCAAGCTCGGCGAAATGATCAAAGGAGGATCGCCGGTGATCTACGACGGCGAGAAGAAATCGCGGTTCGGAATACTGCCAAAGTACGCTTCCGACGCGTCGAGCATCGTGTGGGTGGACTCGCCAGACACGTTCTTCTTCCACTTCTGGAACGCGTGGGAGGAACGCGACAAAGACGAAGTGGTGGTAATAGGTTCGTGCATGACACCACCAGATTCAATATTCAATGACAGAGAAGAGAGACTGAAGAGCGTTTTAACAGAAGTAAGGCTGAACATGAGAAGCGGGAAGGCGAGGAGGAGGGTGCTGGTGGAGGAAATGAACCTGGAGGCAGGGATGGTGAACAGGAAAAGGTTGGGGAGAAAAACACGGTTCGCATATTTGTGCATAGCGGAACCGTGGCCGAAGGTGTCGGGGGTGGCGAAGGTGGACCTGGAGAGTGGGGAAGTGAAGAGGCACGAGTACGGAGAGAGAAGGTTCGGTGGAGAGCCATTCTTCTTGCCAACACGTGGAGGGAATGGGAATGAGGATGAAGGGTACGTGATGGCTTTTGTGCATGACGAGATGACGTGGCAGTCCGAGTTGCAGATTCTGAATGCACTTGATTTGAAGTTGGAGGCCACTGTCATGCTGCCTTCAAGAGTGCCCTATGGCTTCCATGGCACGTTTGTGGAGGCTCATTGA
>GmNCED1
ATGCAAACCAAACCCATTCACAACACCCCAACATACATTCCTCCACCCATAAGGCCATCACCACCGGTGCACCAACCGCCTCCCTCTATACCACCTACCAAACCTCGTGCAGTATCTATATCCGCACCTAATACTCCTGTTGCCGTACCAATTCCTCCAATTGTAGAGCCTGATGACTCCAATGCTGCCTATTATGACTACCAATTCTTGTTCATATCACAAAGATCCGAAACAAGTCAACCCGTCACTCTAAGCACCGTGGAAGGCGTGATCCCAGCCGATTTCCCATCCGGCACGTACTACCTAACCGGACCGGGGCTTCTGGCCGATGATCACGGGTCCACGGTGCACCCCCTAGATGGCCATGGTTACCTTAGGGCATTCACTTTTGATAACGCTACTAAGAACGTCAAGTACATGGCTAAGTACATTAAGACGGATGCACACGTGGAGGAGCATGACCCAAAGACGGACAAGTGGAAATTTACACATAGAGGCCCATTTTCCGTGTTGAAGGGTGGAAAAAAGGTTGGGAACACTAAGGTCATGAAAAATGTGGCTAACACCAGTGTACTAAAGTGGGGGGAAAAGCTCCTGTGCATGTGGGAAGGTGGGGAACCGTATGAAATCCAAGCTGGTACGTTAGATACGATTGGACGGTACAACATGATGGATGGTGCTGATTTGGAAAATCATGATGAGAGCAAAGATGGTGTTGATGTATGGGAGGTTGCTGCTAACCTATTGAAGCCTATATTATATGGAGTGTTTAAGATGCCCCCAAGGAGACTCTTGTCTCACTATAAGGTTGATTCTAGAAGAAACAGGCTACTCACCGTGTCTTGCAATGCTGAAGACATGTTGCTTCCACGCAGTAATTTTACATTTGCCGAATATGACTCAAATTTTAATGTAGTACAGAAGCAAGTTTTCAGAATCCCAGATCACTTGATGATCCATGATTGGGCTGTAACGGATACCCACTATATAGTATTTGCCAATCGCATAAAACTTGATGTACTGGGATCCATTGCAGCAGTGTATGGGATGTCTCCAATGGTATCAGCATTAAGGGTAAACCCAAGTAAGAGCACATCCCCCATATACCTGATTCCTAGGTTTCCAGACAAAAATAAAGACAAAGAGAGAGATTGGAGAGTACCATTTGAAGCACCTTCACAGTTGTGGCTGCTCCATGTTGGCAATGCCTTTGAAATTAGATACCCTCATCGGAATTTGGACATACAAATACAAGCTGCTGCTTGCTCTTACCAGTGGTTCAATTTCAGCAAGTTATTTGGATACGACTGGCAAAAGAAGAAGCTGGACCCATCAATAATGAATGTAAAAGGTGGAAATGAGTTATTGCCCCATCTTGTTCAGGTGTCTATAAAATTAGATTCTGACTACAATTGCCAAGAATGTGATGTGAAACCGATGAAGAAATGGCAGAAATCCTCAGATTTTCCTGCTACCAACCCAACGTTTTCAGGCAAGAAGAACAAATATCTCTATGCAGCAACTACCTTAGGATCTCGCAAAACATTGCCATGTTTCCCTTTCGATACCGTTGTGAAATTAGACCTAGAGAGTGATAATTCTGCCCAAACTTGGACTGCTGGAAGTAGAAGATTTATTGGTGAACCTATTTTTGTTCCCAAAGGTGACGAAGAAGATGATGGCTATCTTCTTGTTGTTGAGTATGCCGTTTCAATGAATAGATGTTACCTCGTTATCTTGGACCCAAAAAGGATAGGAGCAGATAATGCCCTTATTGCAAGAATCGAAATTCCGAGCCACTTGAATTTTCCTCTAGGTTTTCATGGTTTCTGGGCAGCTAATTAG
>GmNCED2
ATGGTCCCAAAACCAATCTTAGTCACAACACCACCGCCGGCAACTTCTGCACCCTCTCCACTGCTCAACGCAGTTTCACCCCTCAAAACAGAAGAAAAACCCCAAACACAAACCCTAAAAACCCCCACCACCACCACTCAAAAAGCTATAACCAAACCAAGCCCATCATCATCCACCACCAAAACGACGCCGCAGCAGCGCGTGGAGCTAAAGAGAAAAACAAACTCATGGGTCCCCGCACTAATGCTAAACGCATTCGACGACATCATCAACAACTTCATAGACCCTCCACTCAAACCCTCCATAGACCCTCGCCACGTGTTGTCACAAAACTTCGCCCCCGTCCACGAGCTTCCTCCGACGGAGTGTGAAGTCATTGAAGGCTCTCTCCCACCGTCCCTCGACGGCGCCTACATCCGAAACGGCCCCAACCCCCAGTTCCTCCCGCGTGGGCCCTACCACCTCTTCGACGGCGACGGCATGCTCCACGCGCTTCGCATCTCCCATGGCAAAAAACCCACGCTCTGCAGCCGCTACGTTAAAACCTACAAATACACCATGGAAAACGACGCCGGTTTCCCTCTCATCCCCAACGTGTTCTCCGGCTTCAACTCCCTCGTGGCCTCCGCGGCACGTGGCTCCCTCTCCGCTGCACGTTTCTTAACGGGGCAGTTTAACCCCGCTAACGGCATTGGCCTGGCCAACACCAGCTTAGCCTTCTTCGGGAATCGTCTCTTCGCGCTTGGCGAATCCGACCTCCCTTACGTCGTTAACGTAACCCCTGACGGCGACATCGAAACCCTCGGCCGTCACGACTTTGACGGAAAACTCACGTTCAGCATGACGGCGCACCCTAAGATAGACCCCGACACAGCGGAGTGCTTCGCCTTCCGTTACGGCCCCGTGCCACCGTTCCTCACCTACTTCCGTTTCGACGGTAACGGCAAAAAACACGAGGACGTTCCTATTTTCTCCATGCTAACACCTTCGTTCCTCCACGATTTCGCCATTACGAAGAAATACGCGATCTTCTGTGATATTCAGCTCGGATTGAACCCTCTTGACATGATCTCCGGTGGCTCCCCCGTCGGCTCCGTCGCCTCCAAGGTCCCAAGGATCGGAATCCTCCCTCGTGATGCTAAGGATGAGTCGATGATGAAGTGGTTTGAGGTGCCGGGGTTCAACATCATTCACGCGATAAACGCGTGGGAGGAGGACGAGGGAAGAACGGTGGTGCTGGTGGCGCCGAATATTCTTTCGATGGAGCACGCGCTGGAGAGAATGGAGCTAGTTCACGCGATGGTGGAGAAGGTTCGGATCGAGCTGGACACAGGGATAATCACGCGGCAACCGGTGTCGGCGCGGAATCTCGATTTCGCAGTTATAAACCCTGCGTTCGTGGGGAAGAAGAACAGGTTCGTTTACGCGGCGGTGGGGGACCCAATGCCGAAGATCTCGGGGGTGGTGAAACTCGACGTGTCGAAGGGGGAGGAGCGGAGGGACTGCACGGTGGGGTGCAGGATGTACGGCGAGGGTTGCTACGGCGGAGAACCGTTCTTCGTGGCGAGGGAAGAAGGGGGCGAGGAAGATGATGGGTACTTGGTGAGTTACGTGCACGATGAGAGGAAGGGGGAGTCGAGGTTTTTGGTGATGGACGCGAAGTCGCCGGAGCTAGATGTTGTGGCGGCGGTGAGGCTTCCGCGGCGGGTGCCGTACGGGTTCCATGGGCTGTTTGTGAAGGAGAGTGAGCTGAGGAAAGTGTCGTTGTCGTGA
>GmNCED16
ATGATCGCTCACCCCAAAGTCGACCCCGTCACCAACGACCTCCACGCGCTCTCCTACGACGTCGTCCAGAAGCCTTACCTCAAATACTTCCGCTTCTCCCCAAACGGCGTCAAATCCCCCGACGTCGAAATCCCTTTGAAAGAACCCACCATGATGCACGATTTCGCAATAACAGAAAACTTCGTCGTCATCCCCGACCAGCAAGTGGTTTTCAAACTTTCCGAAATGATCTCCGGTGGCTCCCCCGTTGTATACGATAAGAATAAGGTTTCGAGATTTGGGATTCTGAACAAGAATGCTAAAGACCCCAATGGGATGAAATGGATCGATGCTCCTGAATGTTTCTGCTTCCATCTCTGGAACGCTTGGGAGGAACCCGAAAACGACGAGATTGTTGTGATCGGTTCCTGCATGACCCCCGCAGACTCCATTTTCAACGAATGCGATGAGAGTTTGAAGAGCGTCTTGTCTGAGATAAGGCTGAATTTGAAGACCGGAAAGTCTACAAGAAAACCCATTATCTCCGAATCCCAACAGGTCAACTTGGAAGCCGGCATGGTCAACAGAAACAAGCTCGGACGAAAGACCCAGTTTGCGTACTTAGCACTTGCCGAGCCATGGCCTAAGGTTTCAGGTTTCGCTAAAGTTGATTTGTTCAGTGGGGAAGTGAACAAGTACATGTATGGGGAAGAGAGGTTCGGTGGGGAGCCTCTGTTTCTTCCAAATGGTGTTGACGGTGATGAAGATGATGGCTATATTCTCGCATTCGTGCATGATGAGAAGGAATGGAAATCGGAGCTGCAGATTGTGAATGCCAAAACTTTGAAGCTTGAGGCTTCCGTTAAGCTTCCTTCTAGAGTTCCTTATGGGTTTCACGGCACTTTTATTCATTCAAATGATTTGAGGAAACAAGCTTGA
>GmNCED12
ATGCAAGCCAAACCCATTCACAACACCCCAACATACATTCCTCCACCCATAAGGCCATCACCACCGGTGCACCAAACCCCTCCCTCTATACCATCAATCAAACCTCGTGCAATATCCATATCCGCACCTAATATTCCTATTGCCGTACCAATTCCACCAATTGTAGAGCCTGATGATTCCAATGCTGCTTATTATGACTACCAATTCTTGTTCATGTCACAAAGATCCGAAGCAACCCGACCCGTCACTCTAAGCACCGTGGAAGGTGCGATCCCCGCCGATTTCCCGTCTGGCACGTACTATCTAACCGGACCAGGGCTTCTGGCCGACGATCACGGGTCCACGGTGCACCCTCTAGACGGCCATGGGTACCTAAGGGCATTTACTTTTGATAATAATGTTACTAAGAATGTCAAGTACATGGCTAAGTACATTAAGACGGATGCACATGTGGAGGAACATGACCCTAAGACCAACAAGTGGAAATTCACTCATAGAGGCCCATTTTCAGTGTTGAAGGGTGGAAAAAAAGTTGGGAACACTAAGGTCATGAAAAATGTGGCTAACACTAGTGTTCTAAAGTGGGGGGAAAAGCTCTTGTGTATGTGGGAGGGTGGGGAACCGTATGAGATCCAAGCCGGTACGTTAGATACGATTGGACAGTACAACATGATGGATGGTGCTGATATGGAAAATCATGATCAGAGCAAAGGTGGTGGTGGTGGTGATGTTTGGGAGGTTGCTGCCAACCTATTGAAGCCTATATTATATGGAGTGTTTAAGATGCCCCCAAGGAGACTCTTGTCTCACTATAAGGTCGATTCTAGAAGAAACAGGCTACTCACTGTGTCATGCAATGCAGAAGACATGTTGCTTCCACGCAGTAATTTTACATTTTCCGAATATGACTCAAATTTTAATGTAGTACAGAAGCAAGTTTTCAGAATCCCAGATCACTTGATGATCCATGATTGGGCATTCACGGATACCCACTACATAGTATTTGCCAATCGCATAAAACTTGATGTACTGGGATCAATGGCAGCAGTGTATGGCATGTCTCCAATGATATCAGCATTGAGGGTAAACCCAAGTAAGAGCACATCCCCCATTTACCTGATTCCTAGGTTTCCAGGAAAAAATAATGGCAAAGAGAGAGATTGGAGAGTACCAGTTGAAGCACCTTCACAGTTGTGGTTGCTCCATGTTGGCAATGCCTTTGAAGTTAGACACCCTCATGGGAATTTGGACATAAAAATACAAGCTGCTGCTTGCTCTTACCAGTGGTTCAATTTCAGCAAGTTATTTGGGTACGACTGGCAAAAGAAGAAGCTAGACCCATCAATAATGAATGTAAAAGGTGGAAGTAAGTTATTGCCTCATCTTGTTCAGGTGTCTATAAAACTAGATTCTGACTACAATTGCCAAGAATGTGATGTGAAACCCATGAAGAAATGGAAGAAATCCTCAGATTTTCCTGCTACAAATCCAACGTTTTCTGGCAAGAAGAACAAATATCTCTATGCAGCAACAACCTTAGGATCTCGCAAAACATTGCCATGTTTCCCTTTCGATACCGTTGTGAAATTAGACCTAGAGACTACTGAATCTGTTGCACAAACTTGGACTGCTGGAAGTAGAAGATTTATTGGTGAACCTATTTTTGTTCCCAAAGGTTACCAAGAAGATGATGGCTATCTTCTTGTTGTTGAGTATGCTGTTTCAATGAATAGATGTTACCTTGTCATCTTGGACCCAAAAAGGATAGGAGCAGATAATGCCCTTGTTGCGAGAATCGAAATTCCAAGCCACTTAAATTTTCCTCTAGGTTTTCATGGTTTCTGGGCAGCTAATTAG
>GmNCED15
ATGGGGGATGATGGAAAGAAGATTAGTGGAGAGGGGGGGTTAGTGAAGGTTGAGCCAAAACCCAGCAATGGTTTCACCTCAAAAGTGGTTGATTTGTTGGAGAAATTGGTGGTGAAGTTCTTGTATGATTCTTCACTGCCCCATCACTACCTCACTGGTAATTTTGCTCCCGTGAGTGAGACCCCTCCAACCAAGGACCTTCCTGTCAAAGGGTACCTTCCGGATTGCTTGAATGGGGAGTTTGTCAGAGTTGGGCCTAATCCGAAGTTTGCTCCTGTAGCTGGATATCACTGGTTTGATGGAGATGGAATGATTCATGGCTTGCGCATCAAAGATGGAAAAGCTACATATGTTTCCCGTTTTGTGAGAACTTCTCGCCTTAAACAAGAAGAATACTTTGGAGGCTCCAAATTTATGAAGATTGGAGATCTCAAAGGTCTATTCGGACTTTTAATGGTTAACATACATATGCTGAGAACTAAATGGAAAGTGCTGGATGCTTCTTATGGAACTGGAACAGCTAATACTGCTCTCGTATATCACCATGGGAAACTTCTAGCACTCTCAGAAGCAGATAAACCCTATGCTATTAAAGTTTTTGAAGATGGTGATTTGCAGACACTTGGCATGCTAGATTATGACAAGAGATTGGGCCACTCCTTCACTGCTCATCCAAAAGTTGACCCATTTACTGGGGAGATGTTTACATTTGGCTATGCGCATACACCACCATATATCACATACAGAGTAATTTCAAAGGATGGTTATATGCATGATCCTGTACCCATAACAGTATCAGATCCCATCATGATGCACGACTTTGCCATCACAGAGAATTATGCAATATTTTTGGATCTTCCTTTGATTTTTAGGCCAAAGGAAATGGTGAAGAATAAGACACTGATATTCTCATTTGATTCAACCAAGAAAGCTCGTTTTGGTGTGCTACCTCGGTATGCTAAGGATGAAAAGCTTATTAGATGGTTTGAGTTACCCAACTGCTTCATATTCCACAATGCCAATGCTTGGGAGGAGGAAGATGAAGTTGTTCTGATCACATGCCGCCTTCAGAATCCAAATTTGGATTTGGTCGGTGGGACTGCCAAGGAAAAGCTTGAAAATTTCTCAAATGAGCTGTATGAAATGAGATTTAACATGAAAACGGGTGAAGCTTCTCAAAAGAAACTATCAGCATCTGCTGTAGATTTTCCTAGGGTGAATGAGAGCTACACTGGAAGGAAGCAGCGATATGTATACGGAACCACATTAGACAGCATTGCAAAAGTTACTGGCATTATTAAATTTGATTTGCATGCTGAACCGGATAATGGAAAAACAAAACTTGAAGTAGGAGGAAATGTTCAGGGTCTCTATGACTTGGGACCAGGGAAGTATGGCTCGGAAGCTGTTTATGTCCCTCGTGTCCCTGGTACCGATTCTGAAGAAGATGATGGATACTTGATTTGTTTTGTACACGATGAAAATACCGGAAAATCATTTGTGCATGTCATCAATGCAAAAACAATGTCAGCAGATCCTGTTGCAGTTGTCGAATTGCCGCATAGAGTTCCATATGGTTTCCATGCCTTCTTTGTGACAGAGGAACAACTGCAAGAGCAGGGTAAACTGTGA
>GmNCED6
ATGGCAGCACTCAATTCGAGCACTTGGGCCAAACCTCAATTCCATCACCCTCTCTCTTCTTCTTCCTCATTATTAACAGACATGGGCTTCCCCACTAGGTTTCCCAAGAAGCCCATTGGAGAGGTGGTGAATTGTGCTCTACACTCCCCCCCAGTGACCCATTTTCCAAACCAACCCTTCACAAAAACACTCCAAATTACCAAAGAACCTACCTACCCCCCCGCGGAAAGGCCTCAGTGGAACCCATTCCAAAAAGCCGCCGCCAAGGCCCTCGACATGTTCGAGAGCGCGTTGCTCTCACGCGAGCTCAGCCAACCCCTCCCCAAAACCACTGACCCACGCGTCCAAATTGCCGGTAACTTCGCCCCCGTTCCGGAACACCCCGTCCAACATTCCCTCCCCGTTATTGGCACAATCCCAGACGCAGTTAACGGCGTTTATCTCCGTAACGGCGCCAACCCATTGTTCCATCCCAAAGCCGGTCACCACCTCTTCGACGGCGACGGAATGGTCCACGCCGTTAAAATCAATCACGGCACCGCCAGCTACGCCTGCCGCTTCACCGAAACGCAGCGTCTCATGCAGGAGCACGCATTGGGAAAACCGGTGTTTCCGAAAGCAATCGGCGAGCTCCACGGCCATTCCGGCATCGCGAGGCTGATGCTGTTCTACGCGAGAGGCTTGTGCGGCATCGTCGACCACCGCAGCGGCGCCGGCTCCGCCAACGCCGGCCTGGTCTTCTTCAACGGAAAACTCCTCGCCATGTCGGAGGACGACCTCCCCTACGAGCTCCGAATCACCGCCTCCGGCGACCTCGAAACAATCGGTCGCTACAGCTTCCACGACCAGCTCAATTCCTCCATGATCGCGCATCCGAAGGTGGATCCTATCTCCGGCGAGCTTTTCACTCTAAGCTACGACGTCACGAGCAAGTACCTCAAATACTTCCGTTTCTCGCCGGAGGAGGAGAAGAAGTCGCCGGACGTGGAAATCCCCCTCGGCGCCGCGACGATGACGCACGACTTCGCGATCACGGAGAATTTCGTCGTGATCCCAGACCAGAAGGTGGTGTTCAAGCTCGGCGAAATGATAAAAGGAGGATCGCCGGTGATCTACGACGACGAGAAGAAATCGCGGTTCGGAATTCTTCCGAAGTACGCCTCCGACGCGTCGAGCATCGTGTGGGTGGAGTCACCAGACACGTTCTTCTTCCACTTCTGGAACGCGTGGGAGGAACGCGAGACGGACGAAGTTGTAGTAATAGGTTCCTGCATGACGCCACCGGATTCAATATTCAAAGACACCGAAGAGAGTCTGAAAAGTGTCTTAACAGAAATAAGGCTTAACATAAGAAGCGGGAAGTCGACGCGGCGTGTGGTGGTAGAGGAAATGAACCTGGAGGCGGGGATGGTGAACCGGAACAGGCTGGGGAGAAAAACCCGGTTCGCGTACTTGTGCATAGCGGAACCGTGGCCGAAGGTGTCGGGATTCGCGAAGGTGGACCTGGAGAGTGGGGAAGTGAAGAGGCACGAGTACGGAGAGAGAAGGTTCGGGGGAGAGCCATTCTTTTTGCCAACACGTGGAGAGAATGGGAATGAGGATGAAGGGTACGTGATGGCTTTTGTGCATGACGAGGTGACGTGGCAGTCCGAGTTGCAGATTCTGAATGCACTTGATTTGAAGTTGGAGGCCACCATCATGCTGCCTTCCAGAGTGCCCTATGGCTTTCATGGCACGTTTGTGGAGGCTATGGATTTGCCCCAGTGA
>GmNCED9
ATGGCTTTCACCTTCTCGCCTTCAATCAGAAACTCCATTTCATGGCCAACTATGCTTGTTCCTGACATGCCTGATATCAATATCTCACTTCGAAATAAAGGCATCTACAAAGGGAAACGCAATATTAATCTGCGAGACTTGACCAAGGCAAATGTTGCAAGTCCATCATTACCTTTGATTGCCCCACCAACACCCGAGGAACGCCCAGGAATCACCCATGACTGCCACCACCACCACCATGTTGCATGGACTAGTATCCCGCAAGAGAGATGGGAAGGAGAGTTACAAGTTCAAGGGCAAATACCATTATGGCTGGAAGGAACGTACCTAAGGAATGGTCCGGGCATGTGGCACATAGGGGACTACAACTTCCGGCACCTCTTCGACGGTTACGCCACCCTGGTGAGGCTCGGTTTCCGGAACGGCCGGCTAGTCGCGGGGCACCGGCAAATCGAGTCGGAGGCGTACCGGGCGGCGAAGAAGAACAAGAAGATATGTTACAGGGAGTTCTCCGAGGTGCCTAAGGCTGCGAATTTCCTGGCCTACGTGGGGGAGCTGGCGAGCCTGTTCTCTGGCGCTTCCCTGACCGACAACGCGAACACCGGCGTGGTGAAACTCGGCGACGGCAGGGTGGTGTGCCTTACGGAGACTCAGAAAGGGTCCATAGTGATAGACCCTGAGACGTTGGAGACAGTGGGGAAGTTTGAGTACAGTGACTCGTTGGGGGGTCTTATTCACTCCGCACATCCCATTGTGACGGATGAAGAGTTTTTGACGTTGTTGCCTGATTTGGTGAGAGCAGGGTACCTTGTTGTTAGGATGGAGCCTGGTACCAATGAGAGGAGGGTCATTGGAAGGGTCAATTGTAGGGGTGGGCCTGCACCTGGTTGGGTTCATTCTTTTCCTGTTACTCAACATTATGTTGTTGTGCCTGAAATGCCGTTGAGGTACTGTGCTCAGAATTTGCTCAAAGCTGAACCTACTCCTTTGTACAAGTTTGAGTGGCACCCTGAATCCAGAGCTTTTATGCATGTAATGTGCAAGACTAGTGGGAAAATTGTGGCAAGTGTGGAAGTGCCTCTGTTTGTTACTTTCCATTTCATAAATGCGTACGAGGAGCAAGATGAAGATGGGAGGGTGACGGCCATTATTGCTGACTGTTGTGAGCACAATTCAGATACTACCATTCTTGATAGGCTTAGGTTGCAGAACCTTCGTTCGTTTAATGGTGAAGATGTTCTACCTGATGCTAGGGTTGGGCGGTTTAGAATACCACTGGATGGAAGTCCATATGGAACATTAGATGCAGCATTGGAGCCGAATGAACATGGGAGAGGCATGGACATGTGCAGCATAAACCCTAATTATTTAGGGAAGAAATACAGATATGCATATGCTTGCGGAGCACAAAGACCTTGTAACTTTCCCAACACCCTCACCAAGCTTGATTTTGAATTAAAGAAGGCTAAGAACTGGCATGAAGAAGGTGCAGTGCCCTCAGAACCCTTCTTTGTGGCACGACCAGGAGCAACAGAGGAAGATGATGGCGTAGTCATCTCCATTGTCAGTGAGAAAAATGGAGAAGGATTTGCGTTGGTGTTAGATGGTTCCACTTTTGAAGAGATTGCTAGGGCCAAATTCCCCTATGGACTTCCATATGGGTTGCATGGATGCTGGGTTCCAAAAGAGTAA
>GmNCED8
ATGGCCACTTTATATAAAACATTCATAGTGAATTGCTCCATTCAGAAAAGACCCTCCCATGTCTCGGACAATTCTCGCCACTACAACCTTCCACTCTTCCCTGCCTTTAAGCCACTCAAGAAAGTTCTGCCTGAAGTCCCCTTGCAAATTGATGATGTTAAGAAAACCATGTCAAAAACTGCAGCTATATTACTTGATGCCTTTGTAGATTCGTTCTTTGAATTTATTGACCAACCACTGCTTCCATCTCAGAGTAACTTTGCTCCGGTGGTGGAGTTAGGTGAAGCCATAGTTGTGACAAGCATCCAAGGACAAATTCCAGATGATTTTCCCGAGGGTGTCTACATTAGAAACGGTCCAAATCCACTTTTTGGAGGACTGCAATCAACAAATTCTATCTTTGGGAGGTCAAGTTACATATGGGTGGAAGGAGAGGGAATGCTTCACGCAATTTATTTTAAAAGGTGGAGTCCAGGGATTTGGACTGTCCTCTACAACAACAAGTACGTTGAAACCGATACATACAAGGTTGAAAAGCAACGAAGTAAACCATTGTTTCTACCGGCCATAGAAGGCGATTCACCAGCCATTTTGTCTGCTTATCTGCTAAATTGGTTGCGATTTGGCAAAGTAAACAAGTACATCAGCAACACCAATGTCTTTGAGCACTCAGGGAAGTTTTACTCCGTTGCTGAAAATCACATTCCACAAGAGATTGATATCTTTACACTGAAAACTTTAAGGAATTGGAATGTCAATGGTGCCTGGGATCGTCCTTTTACTAGTCATCCAAAGAAAGTTCCAGGTACAGGGGAACTAGTTACATTTGGGGTTGCAGCAACCAAACCTTTTGCCGTAGTTGGAATTATTTCTGCTGATGGCAAGAAATTGGTTCACAAAGTTGACCTCAAACTAAACAGGTGCACTCTTTGCCATGACATAGGTGTTACACAGAGGTACAATGTGATCATGGATTTCCCACTAACCATTGATCTAAACAGACTTCTTAGAGGAGGCCCATTAATGAAGTATAATAAGGAGGAATATGCAAGGATTGGAGTAATGCCACACTATGGTGATGCCAACTCAATCAAATGGTTTGAGGTGGAACCTAATTGCACTTTTCACATTATCAATTCTTTTGAGGATGGTCACGAGCAGGTTGTAGTGAGGGGTTGCAGATCTCTTGATTCATTAATTCCTGGACCTGACCCGAGTTTGAAGGAATTTGAGTGGTTATCTCGTTGTCACGAGTGGCGATTGAATATGCAAACGGGAGAAGTTAAGGAGAGAGGTCTCTGTGGAGCCAACATAGTTTATATGGATTTTCCTATGATCAATGGAAACTTCATAGGTATTAGGAATAGATATGCATACACTCAAGTAGTTGATCCCATTGCAAGCTCTACTCAAGACGTGCCAAAATACGGAGGTTTAGCGAAGCTCTACTTTGAAGAATCATGTGCAAAGTTTTCCATGAGAAACAGAGAGCAACCTGAAGAGCCTATAAGAGTGGAATGCCACATGTTTGAGAAGAACACATTTTGCAGTGGGGCTGCCTTTGTCCCCAGAGATGGTGGTCTTGAAGAAGATGACGGTTGGATCATAGCTTTTGTTCACAATGAAGATACAAACATATCTGAAGTTCATATAATTGACACAAAGAAGTTTTCTGGTGAAACGGTTGCTAAAATTACAATGCCTCGTAGAGTACCATATGGATTTCACGGAGCTTTCATGCCAATTTCATTTGAGACACAGTAG
>GmNCED7
ATGGAAACACACATGGCATTGGCAACTTCATACATGACTCTTGCACCTAAATATTGCTGCGTTCAGAAACGATCCTTCATCGTAACTTCAGGACTTTCCTCCGCCTTCAAGCCGATCTTAAGAGCGTTGCCTCAAATTCCGCGGCAAATTGATGCTTCCAAAACCTTCACAGACATCAAATCGAAATTTCTTAACGCTGTTGTGGATTCAGCATTTGAGTTTGTCGACCAGCTTGTGCTTCCATCTCAGAATAACTTTGCTCCGGTGGAGGAATTAGGGGAACCCGTGGCTATCACTTATATTGAAGGTGACATACCAGATCACTTTCCAGAGGGTGTCTTCATTAGAAATGGACCAAACCCACTCTTTGGAGGATTGAAATCATCGAAGTCTATCTTGGGGAGGACAAATAGCGTTTGGGTGGAAGGAGAAGGAATGCTTCATGCTTTATATTTCAAAAGGGAAAGTGACAACGGGTGCTGCACCATCGTCTACAACAACAGATACGTTGAAACTGAAACATACAAGCTTGAGAAACAAAGTATCAAGCCTTTGTTTCTCCCTGCTGTAAAAGGAGATACATTCGCCGTTTTGTCTTCTATGCTTCTTAACGGGCTGAGATTTGGACAACTGAATAAAGATTATAGCAACACCAATGTGTTTGAGCATTCAGGCAAGTTCTACTCGGTTTCGGAGAATCACATCCCGCAAGAAATAGACATCTTCACACTAAATACTTTGAAATACTGGGATGTCAATGGAGCATGGAATCGTCCTTTCGCCAGTCACCCCAAGAAAGTTCCAGGCACAGGAGAGCTTGTTATTTTTGGGGTAGATGCAACTAAACCTTATCTTGAAATTGGAATAGTTTCTGCTGATGGAAAGGAATTGGTTCATAAAGAAGACATAAAACTAGACAGATGCTCTTTATGCCATGATATAGGTATCACAAGCAGGTATATAGTGATATTGGATCTTCCACTGATTGTAGATTCAAACAGACTACTTAAAAGAGGCCCATTAATCAAGTATGAGAAGGAGGAATATGCCAGGATTGGGATAATGCCACTCTATGGTGATGAAAACTCAATCCAGTGGTTTGAGGTGGAACCTAATAGCACATTTCATATCATCAATTCCTTTGAGGATGGTCATGAGGTTGTGTTGTGGGGTTGTAGAGCATTAGATTCAATAATTCCAGGACCAGAAGATGGTCTAAATGAATCTAAATTGTTCTCTCGGTGTTATGAATGGCGATTAAACATGAAAAGTGGGGAGGTTAAGGAAAAATATCTCACTGGACCAGAAAAGTTTATGGATTTTCCAGTAATCAATGCAAGTTTTACAGGAATAAAGAATAGATACGGATACACCCAAGTGGTTGATCCCGCTGCAAGTTATTCTGCAGATATTCCTAAATATGGAGCTTTAGCGAAGCTATACTTTGGAGAACCATGTTCAGAATTCCCTGTGGGAGAGACACAACAAGAAGAGCTTATAAGGGTGGAATACCATACGTTTGAAAGGAATGTATTTTGCACTGGATCTGCCTTTGTCCCTAAAGAAGGTGGTATTGAAGAAGATGATGGTTGGATAATCACTTTTGTTCACAATGAAGATACCGGCATATCTCAAGTTCATATAATTGACACAAAGAAGTTTTCTGGCGAGGCAGTTGCCAAAATTACCATGCCTTTCAGAGTTCCATATGGATTTCACGGAGCTTTCATGCCAATCTCCTTTTAG
