# Supplementary material for: Genome-wide identification and characterization of NCED gene family in soybean (Glycine max L.) and their expression profiles in response to various abiotic stress treatments
Source: PLoS One. 2025 Mar 25;20(3):e0319952. doi: 10.1371/journal.pone.0319952 (PMC11936224; doi:10.1371/journal.pone.0319952)
Supplement: S4 Data — (TXT) [file pone.0319952.s004.txt]

>GmNCED4
GAAAATCACTTTCCACAAGAGATTAACATCTTTACTCTGAAAACTTTAAGAAATTGGAATGTCAATGGCGCCTTTTACTAGTCATCCAAAGGTTTTTCTTTATATGTGTATTAACAAATCAATAATTTTAGCACTCTAAATTTTTTGCTCGCTCTCAAATAATTTTTTGTACTATCACAGAAGGCTCCAGGTACAGGAGAACTAGTTACATTAGGGGTTGCAGCAACCAAACCTTTCGCCATAATTGGAATTATTTCTGGTATGTTCTGTATTGTACAAGTAAAGAGAAATTACTTACTTCCGGTAGTGAATAATATCTGCGAGACTGTATACATGTTTGTTTTCCACTCCTTTTTCAGCTGAAGGCAAGAAATTGGTTCACAAAGTTGACCTCAACCTAAACAGGTGCACTCTTTGCCATGACATAGGTGTTACACCGAGGTAGCATTGTTGACTATTGTGCTGACTTGGTTTTAATATCTGAACTCTGCATTGTAAAATATGTATTTTGTGCATTTTTGTTTTGCAGGTACAACGTGATAATGGATTTTCCATTAACCATTGATCTAAACAGACTTCTTAGAAGAGGCCCGTGAGTGCATATCCTTTGTATGGGAGAACAAATGCCTTCAATTTAAAATATGATAAGGTTATAGAAAAGTTGACTCAGCATCTCTTGTATGTGTGTAGATTAATAAAGTATAATAAGGAGGAATATGCAAGGATTGGAGTAATGCCACGCTATGGTGATGCCAACTCAATCAAATGGTTTGAGGTGGAACCTAATTGCACTTTTCACATGATCAATTCTTTTGAGGATGGTCACGAGGCAAGTTACCTGGAAGTAATAGTATTAGTAATACAGAAGATTCTAAAAATATTTGTCAGATGTGTGAACAAAAGGGCCATGCTAAGAGTTTGAAAATATCAGTGATTGTGTATGAACAGGTTGTAGTGAGGGGCTGCAGATCTCTTGATTCATTAATTCCTGGACCTGACCCGAGTTTGAACGAATTTGAGTGGTTATCTCGTTGTCACGAGTGGCAATTGAATATGCAAACGGGAGAAGTTAAGGAGAGAGGTCTCTGTGGAGCCAACATAGTTTATATGGATTTTCCTATGATGAATGGAAACTTCATAGGTATTCGGAATAGATATGCATACAATAATCAAGTAGTTGATCCCATCGCAAGCTCTAAGCAAGGTAACAATAGAGAAGAATCTTTTTTTTTTTCTTAAAGAATTATAAGTAGCATTCATAATTAAATTACTATGTAAATATTCTATAACAATATCCTTGTCATTGGGTTAATCAGATGTGCCAAAATATGGAGGTTTAGCGAAGCTCTATTTTGAAGAATCATGTGCAAAGTTTTCCATGGTAAGAGAATGCTTGGATAACACATTTTACTAATAGCAATTTTTAATAAGAAAGGCTATGCACTGACATTAGTTTTATAGTATCATTCAATCATAACTCATCATTTATGATAAATTTGTTGAGTTTTACAATAATTATCTTAAAAGTCTTATCGTCTTATCAATGATGATTTGTGATCGAATGATAGTGTAAATTATTTTAAATTGTCAATGCATGATCATTAAATTCATTTTTAATTCCTAGGCTGCAATTATCATAAGTTGGATTTTGTGCAGCAGAGAAACAAAGAGCAACCTGAAGAGCCTATAAGAGTGGAATGCCACATGTTTGAGAAGAATACATTTTGCAGTGGGGCTGCCTTTGTCCCCAGAGACGGGGTCTTGAAGAACATGACGGATGGATCATAGCTTTTGTTCACAATGAAGATACAAACATATCTGAAGTGGGTTGAAATTACTCTGTAGCCTATGATGGGTCTTGCTGATAATTATAACACTGTTACACATATACACTAATAAACTCTTATCCACTTTTCTTTCAGGTTCATATAATTAACACAGAAATTTTCTGGTGAAACAGTTGCCAAAATTACAATGCCTCGAAGAGTACCATATGGATTTCACGGAACCTTCATGCCAATTTCATTTGAGACACAGTAGCACTACAGAGTGTATCACCAAGAAACGCCTCAAAACTTATATTGGTCACATTGCTCCCCTCTAGTAAATGTATATTTGGCACTGAAGTGTTAACGAAGTTATTCTTGAAATACTGATATGTACAGATTGATTTGTGTTATGTTTCCAAAAGCATGTGATTCTTTGGGTCTGAGTGGCTTGTATCATTGAACCTTCCAAGTGTCTTCATTAAGGACCACTATAGATGACAAAGATCTCTTTTCAAGTATTCAATGCAATTGCATAATTAGAACTCGAATTGAGTTGAACAATTCGCGTTAGATTCATGCAAAGTTAATATTGCATTAATCCTTCGCAAAGTTAATATTAAGTCAGTGAAATATTCTAAAAACAAAACTTTAACTTTTTATACAAAAATAAAAG
>GmNCED5
AAAACAAGGCATGTCCCGTAGTGAGAAGGAATTCCACCAATCCAAGATTCCCACAAAGCAAATTACATGTTCACAAATCAATTCATGTCCCAAGACCGTCCTATAAATGCATCACTTCCCCTCCTCACTCTAAACGACAAGGGCTTCAAAGCAAATTAAACACACCTTCCATTTTCTTCTTCTAGTAACTCTCTACTCTTTCTCCAATTCCATAATTAATTAGCAACACCTCAGATATTCCACTTCGATCATGGCTTTCACCACCTTGCCTTCAATCAGAAACTCCATTTCATGCCCAACTATGCTTGTTCCTGACATGCCTCATAACAATATTTCTCTTCGAAATAAAGGCTTCATCTACAAAGGGCAACACGGTATTAATCTCCGAGACTTCACCAAGGCAAATGTTGCAAGTCCATCATTACCTGTGATTGCCCCACCAACACCGGAGGAACGGAAAGAAACCACCGCCGACGACCGCCATCACCACCACCACCACGTTGCATGGACTAGTATCCCGCAAGAGAGGTGGGAAGGAGAGTTACAAGTTCAAGGAAAAATTCCATTATGGCTGGTAAGTCTTCATTTTTTTATCGACTTAGTTGTTTCTTGTTAGTATTTGTTTTTGTTAGTAAAAAAATTTTCTCTACCCTTTTCTTCTTCCTTAACTCACACTTGGCCAACCGTAAATCTTTATACTTCATGCTCATGAAATCAAATTATCCCATATTTACCATTGATGTCTTTATGCATAATTTTTAAAGACAATCTTACTGCCGTTATTAAATCAAGTTTTAATAATCCATTTAGTTTTTATTTCTTAAATTTATTTATTTTATTTCATATAGTTAATAAGTGAATTTTTTAGTTATTGAAATTTAATAAGTAGATTTTTTAGTTTTCGAATTTACATTTTAATTCTTAAAAGGTCACCGTCGTTGAATATTTTTAACTTTGTTAGTTAAATAATCTTTAAAGATAAATATTTTTTGAAAATTAAAATATAAACTAAGATATTAAAAAATTCACTTATTAATTGTATAGATTAAAAGAGATAAATTTAAAATTTATAAAATTAAATAAGTTAGTAAACCTTAAATTAATTACTTGAGTTACCATAGAAAGTACAAAAGCAAAGTGAAAAGGAACAAGAAATCTTTTTGTCGCAAAACAAAAGGAATTCTTTTTTCTCCGGGAGCTACTCCGTCCATTATAAATTACAAAAATAATAATAGTAATCAATATAACTATTGATTTGATCCTCCGTGTAGTATAGGTTTGTTGGTCATCGTACACGTATAACGTCAGAGAATGAAAAACCAATAAGAGTGTATTATAATTACTTGAAACTAAATATATATGATGAATAATAAAGTATGTGTCAAAAATATTTTATATCTTAATTTGTTTTTATCAACTCTGACTATAAACACTCAAACTCGTATAAATAATTAATATATACAACATCAAAGGATCTTTGAATATGTAACCTCATCATTAGTCGTCGGGTATATTCCATGATACCAGATGCATACAACCCCATGTATACGCAAACGTCATCAGGTCGATCATTTTGTTGACTATAAAGTATAAAATAACGGTAGTATATATAACTAGGAAAATTATGTATACAAACCTATTTTTTCCGTTTGTTTGTTTACTTCGACAATGATTTTAGCCGTATACAAATAATAAGTATAGATATGCAAAATGAACAGCATACATGGTGGAAACAAATTTATAATAATTAAAGGAAAATTTTATTTATACAACTAATTATACAATTAAGAGCGAGAAAGAATGAATAAATTAAAATATAATATGGAAAATACTATTTTATTCGAATTCGTACTGCATGAATTTTCTATATTTATCTATATTATAACTACCTCCTGAATTGCGTCAAAAGCCTAGTTTTTATTTTTTTAAAAAAAAATTCAATATCTATCCAATAATATTTAAGCAAGTAGATTCGTATTTCTTTCGGGAGAAAAAATTCACACTGTATAGCATCGCTGCTATAATATTATATGATGGTACGAAAATAGAAAAAAAATAATGTATAAATATGAATAATTACATGCAGAAAGGAACGTACCTAAGGAATGGTCCGGGCATGTGGCACATAGAGGACTACAACTTCCGGCACCTCTTCGATGGTTACGCCACGCTGGTGAGGCTCGGTTTCCAGAACGGGCGGTTAGTCGCCGGGCACCGGCAGATTGAGTCGGAGGCGTACCGGGCGGCGAAGAAGAACAAGAAAATATGTTACCGAGAGTTCTCCGAGGTGCCTAAGGCGGCGAATTTCCTGGCCTACGTGGGGGAGCTGGCGAGCCTGTTCTCCGGCGCGTCGTTGACCGACAACGCGAACACCGGCGTGGTGAAGCTCGGTGACGGCAGGGTGGTTTGCCTGACGGAGACTCAGAAAGGGTCCATAGTGATAAACCCTGAGACGCTGGAGACAGTGGGGAAGTTTGAGTACAGTGACTCATTGGGGGGTCTTATTCACTCTGCACACCCCATTGTGACGGATAACGAGTTTTTGACGTTGTTGCCTGATTTGGTGAGAGCAGGGTACCTTGTGGTGAGGATGGAGCCTGGCACCAATGAGAGAAGGGTCATTGGAAGGGTCAACTGTAGGGGTGGTCCTGCACCTGGTTGGGTCCATTCTTTTCCTGTTACTGAACACTATGTTATTGTGCCTGAAATGCCGTTGAGGTATTGTGCTCAGAATTTGCTCAAGGCTGAGCCTACTCCCTTGTACAAGTTTGAGTGGCACCCTGAGTCCAAAGCTTTTATGCATGCCATGTGCAAGACTAGTGGGAAAATTGTAAGTTAATTACTCATCTCTCTCTATCTCTAATTAATATATATGATGATGTATATTGATAGGACAAAACTTTGGTATTGTTCTTCGATCATAATTGAAATTTCATTTATCTTAGTATTCTATATATGTTGAGTTTTAATGCAATTTATTTTGCCGATTGAGAGTGTAACGTACGTACTATAAGTTTTTGCACAAATATATTATTGATATGGTGTTTGTTTGTTTGTTTCACTTATTAAGCTTTATGCTATGGACATTAATATTAATGATGGATGTGTGATTTGGAAAGGTGGCAAGTGTGGAAGTGCCTCTGTTTGTTACTTTCCATTTCATAAATGCGTATGAGGAGCAAGATGAAGATGGGAGGGTGACGGCGATTATTGCCGACTGTTGTGAGCATAATTCCGATACTACCATTCTTGATAGGCTTAGGTTACAGAACCTTCGTTCATTTAATGGTGAAGATGTTCTACCTGATGCTAGGTAATTGATGTTGATATATAAATGTCTTCGTCTTTTCTAAATGATCATATATAAATAAATACGATTGGCTTCTATGTATGAATGAAAATAGTCTAAAATCATGGTTTGCTTTATATTGATTGACAGGGTTGGTCGGTTCAGAATACCACTGGATGGAAGTCCATATGGAACACTAGAGGCAGCATTGGAGCCAAATGAACATGGGAGAGGCATGGACATGTGCAGCATAAACCCTAATTATTTAGGGAAGAAATATAGATACGCATATGCTTGTGGAGCACAGCGACCTTGTAACTTTCCCAACACCCTCACCAAGGTTTGATTTAAATTTTAGTTTTTTAAAACTTTCTGTCAGAAATATATTTGGATTCCCACATATATATATTTAGTTGAACGTGCTTTGGTATGGAATATATGTTCAGCTTGATTTTGAATTGAAGAAGGCTAAGAACTGGCATGAAGAAGGTGCTGTGCCCTCAGAACCCTTCTTTGTGGCACGACCAGGAGCAACAGAGGAAGATGATGGTTAGAACTCGATCCTTTAATTCAAGCATTAATTATGCTTTCTTTTTCTTCAATACACTTGACCTACAGCTTCTAACCTGTTTTTTTCTCTCATATGCCAGGCGTGGTAATCTCAATTGTCAGTGAGAAAAATGGAGAAGGATATGCGTTGCTGTTAGATGGTTCCACCTTTGAAGAGATTGCTAGGGCCAAATTCCCCTATGGACTTCCATATGGGTTGCATGGATGCTGGGTTCCAAAAGAGTAGCGAACTCTATTCTATCACTCAAGATTGTGTTGTCATATATATGAAATCTGCTTTGAAAAAACGACGCAACACTGCTTGGAAGCACTACACCTATAGAATATACTCTTTTTTTTTTTTTTTTTTTAATTCTAGTGCAATATATATACTATTATACAACTATACTAAGAATTCAAGCGATAGTGATCCATGATGTATGTATTGTATGTGTACGATAAAGTAGCAACTATGGAATTCGTCGTCTTCCACTCAGCATTTTGTACATCGTACTTCAACATGTATTATATCATTATATCAATGAGTAATCTCATTTTTTTTTC
>GmNCED3
ATGGAAACGCATATGGCATTGGCAGCTTCATACATGACTCTTGCACCTAAATACTGCTGCGTTCAGAAACGACCCTTTATCATAACTTCAGGACTTTCCTCCGCCTTCAAGGTAATTAAATCTGTCTCTATATAGCTTTTCAAAACCTAACTTCCAATTGAGTGAGTTGCATAAACATTGTTGTTCACTTCATGAGCAGCCGATCTTAAGAGCGTTGCCTCAAATTCCACTGCAAATTGATGCTTCCAAAACCTTCACAGACATCAAATCGAAATTTCTTAACGCCGTTGTGGATTCAGCATTTGAGTTTGTCGACCAGCTTGTGCTTCCATCTCAGGTGAGGTACCAACTGATTAAAGTGTTTTAGTCTCAACCATGGAGCGTGTGCGAATTAACCGACGTAGGATTGTTTCAGTTCAGTTGGAACCTTGGATAGCAGCCATCAAATAAAAAAAAAGTGTTTTAGTCTCAAATGTACGCCCTAACCATCATTTTAATTTATTAATTAATATATAGTGTTCTTTTTGTAGAGTAACTTTGCTCCGGTGGAGGAGTTAGGGGAAGCCGTGGCTATCACTAACATTGAAGGTGACATACCAGATCACTTTCCAGAGGGTGTCTTCATTAGAAATGGTCCGTACGTACTATGAATTTTTGAACTCTAGCTGGGTGCATGCATGTGCTTAAAATGGGGAAATGAAAAGAAAATTCTTTCACACTTTTATTATATCCCTTATGAGTTAAAAAAAAATAAAGTATCATAATAATCTTATCCGAAATGAATTAATTTCCATCTTATGAATAATAATAATAATAATAATAATAAATTCTTTTGTCAAAAAATTATGTAACATTTTGCTAACTAGTGTCAAAAAATAATTTTCTAGAGTATTAATTGGTTAATGAATTAAAAAATATATTTATTATATAAATCATAAGAGAACATAAAAAATAATAAATAATACAAATTTTCACCTCTTAATAAAAATGTTTTTATTTTAAATTTGTTTTGCCTTATTATATTATATGTTTTTTCATATAAACGTAATTAACTGTGCTTGATTCTAGCATAACAGTTTCCCATAAATTATATGACGTGCCTTAACATTTTCTCTTAATTAATCATGAACTAAGTGCCTAGTGGGTTGGAGGATATATTCTCTAGTACAATAGGGGATATTATTATACCAAAAAATTCTCTTAATTTGTAAGTGTTGGTACCCCTTAATCGATCCTTTATATCCTGTATTTTCTATCTATGAAGTTGTTTTTGTTGATATATAAAAAAATGAACATGAGTGTCTAACTATACAATCAGAAATTGCCTTTACACACTATGGACGTGGGAAAGGATAAAATATAATTTGTTCATTTTCACTCGGCCCTAGCACAATTAAAAAGAATGAATAAGTTGTTCCAGCAGTGATGCATTCAATCCTTTCAAGATTTGATGAGAAGAAAGTGAACACAAGTCTGTTTGCTATGTATCTAGACAAGTGTAGGGTTAGGAACACAATTCTTTTAATATAATTTTTAAACTATTGATTAAAATTTATAAAATTATAATTATATAAATAAAGTGAGACTTACAATTTTTTGTATTCTCTGATAAATTTTAACCGAAAATAAATAATATTTTGTTAACACTTTTCATATAAACAAATTTGTTTAACTATTATATTTAATGTAATATTTTTTCACATCTAAATAAAATGAAGTAGCTAGAATGAAAAGAAATATAAAAGAGAGGAAGTGCAAGTGAAAAATTGTGACGAATACTGTGATGGAAAAGAAAGAACTAGATAGAAAAAATCAAAAAAAGAAATTAAATTTTAAGAAAAAGTAAGTAAATGTAAAGAACTAAAATCTATTTATTTATATTCATCTTTGTATATTGCTATATATACGTACAGGACCAAACCCACTCTTTGGAGGATTGAAATCATCCAAGTCTATCTTGGGGAGGACAAATAGCGTGTGGGTGGAAGGAGAAGGAATGCTTCATGCTTTGTATTTCAAAAGGGAAAGTGACGGGTGCTACACCATCGTCTACAACAACAGATATGTTGAAACTGAAACTTACAAGCTTGAGAAACAAAGTGCCAAGCCTTTGTTTCTCCCTGCCGTAAAAGGAGATTCATTGGCCGTTTTGTCTTCTATGCTTCTAAACGGGGTCAGCATTTTTAAGCACATGTTCAAAATAATCAGTCTTTGGAAGATAACAAACCCTATTAGATAAATAGTTAAATTTGTCAATAAAAATGTGAGATACTAACAAATTAATTCCTAAAAGGTGAATAATTCAAATTTAATTTAAATGTGTGACAAATTAGTCTTAAATAATTTAATGACAAATTAATTCTTAAATTTTGTAACTTATTATCAAATTGATCTTTAAAATATATAATTTATTTTTAAATTGATCATTGAATATTATAACTTAATGATAAAATGATCTCATAAATTTAAGAATTAATTTATCACACTTTTTGTGCATTTAAAAATTAAATTTATATTTTTCATCTTTCAGGAATCAATCTATTAATGCATTATATTTTTGAAAACAAATTTAATTATTTATCTTTTTTAATATTTTTCATGTACAAACAACTAATTATTTTCCAAAAAGTTTCAAAGAAAACTTAAAAGGCAATTATTTTTAGAAGGTTAAATATAATTTTTGGTCTATTATATTTTAATGTTTTTTTATTTTGATACATTAAATTTTAAAAGTTTTATTTTAATCTTTTATATTTTCAAAAGTTTCATATTATACATTAAATTTTAAAAATGCATTTTATTAAAATTTTCATTTTAATTATTTTTTTCATTTTTTTTAAAAGACTAGTGTTCTGTCAGTGTTTTAAGCATTAAATGGAACACTAATGTTGTTAATGGAAAATAAAAGAAACTATTAAAATAAAATTTTCAAAAACATAAAAAGTATAAAATAATTTTTTTAAAACTTAATACACCAAAGTAAAAAAAAAATACTAAAACATAATAGATCAAAAATTACATTTTTGTTCTTTTCCAAAATCAAACTAAAATAAACATGCATGAAGTGCCCAATTATATATGTATTGAATTAGTTAAGATTAGCAAGTATATTTCTAAAGCAAAATATGTCAATTGAAACCCTTGTTGAATAGCCGTGCATTTATAAATAGTAAGAATTTTATTAAATTATTATGGGGTTTTCAAATTATCCCAAATAAAAATGAAGTTAAACAATACCATTATATACAGGTAGATCAAAGTAATTAAGACAAATTCAACCCCTAATTATTAGTACCTTTTAAGTTTCTGGTGTGAGAGAGTTCATGCATGGTTACCTGAAATTAAGTTATCTCACAAACGAGCTAGTTTTGAATTTTCACCTTGTGGATTTCATTCACAGTTGAGATTTGGACAACTGAATAAAGATTATAGCAACACCAATGTGTTTGAGCATTCGGGCAAGTTCTACTCGGTTTCGGAGAATCACATGCCGCAAGAAATTGACATCTACACACTAAGTACATTGAAATACTGGGATGTCAATGGAGCATGCAATCGTCCTTTCGCCAGTCACCCCAAGGTTTCTTTTACGTGTAACGTGTGTGTGGTATATATCTAGTCAAAGTAGTGTGACTGTAGTGTCACTGTGAGTAGAGTTAATCTTAGTTATTATACAACTATATATACGAAGGTTAAGATTTTCTCTCACACTCTCAATTATTGTGTGCTTAATAAAAATTTCTTGATGTTTAATACTACAGAAAGTTCCAGGCACAGGAGAGCTGGTTATTTTTGGCGTAGATGCAACTAAACCTTATCTTGAAATTGGAATAGTTTCTGGTATATATATGCTTTAAACTCCTAATAATATACTGTAGTACTCATTGATTTTGATAAAATGGTTGTGCTGATGTGTGATATTGATAACATATATACCCTTTATTAACCATTTTCAGCTGATGGAAAGGAATTAGTTCATAAAGAAGACATAAAACTAGACAGATGCTCTTTATGCCATGATATAGGTATCACAAGCAGGTATAATATGTAGCATTCATTATCAAACCAAAGAATGAAGTTAATTATAAGCCAAGGCTATATTGACTAGAATGACAATTGTCGTATTGAAACTAATGCATCAATCATTGCTATGTTTTTGGTTAGCAGGTATATAGCGATATTGGATCTTCCACTGATTGTAGATTCAAACAGACTACTTAAAAGAGGCCCGTGAGTATAAATACATATTGACTACACACACATGTATGTAGACTATGACATAAAATGATAAAATCTTTGTAGATGAAATTAGCATTCCATATTATTGCATGTAGATTAATCAAGTACGAGAAGGAAAAATATGCCAGGATTGGGATAATGCCACTCTATGGTGATGAAAAATCAACCCAGTGGTTTGAGGTGGAACCTAATAGCACATTTCATATCATCAATTCCTTTGAGGATGGTCATGAGGTAACTTGTCCACAAGAAATTAATATTTGAAGCTAACCAAGAACTTCTTCAGATACTCGATCTAGGCAATTAGCTGCAAAATTGAGAAACTTTCTATACGTTGTACCAGGTTGTGTTGTGGGGTTGTAGAGCATTAGATTCAATAATTCCAGGACCTGAAGATGGTCTAAATGAATCTACGATGTTCTCTCGGTGTTATGAATGGCGATTAAACATAAAAAGTGGGGAGGTTAAGGAAAAATATATCACTGGACCAGAACAGTTTATGGATTTTCCCGTAATTAATGCAAGTTTTACAGGAATTAAGAATAGATACGGATACACACAAGTGGTTGATCCCGCTGCAAGTTATGCTGCAGGTAATTCCTTAAAACACATTTTTCTCTATCCTTTAACTATTTAACAATTACTATAACCCCTATGTGGAATGTGACTCAAAATCAACAAAGCTACAAATGTGAAGGATTGAATTAGTTGATGTCATCCCGGTAGACATACATGACATAAATTCAGTTGTCATAACTGAATTGGTGATTTGGCGCCAAAGGAAAATCTTTTGCTCCTAAAGTTAGCAACTTGTGTCTATAAATACTTGATCATGTAAATGAGAAGATAAGGAGATTTTCATAGAGAGAAAGAGAGTTCAAAAGGAAATAGAGAGCTAGGAAATTGAGAGAGGTTTTGTTAGAAAAAAAATCGAGATTAAAGCTAGCTTTTACTTGTATTGAACTTGTAATCTCTATGATAAATGTGATGATGATGAGCTGCACTTTTTTGTGGATGTAAACACATTGCTGAACCACGTAAAATCTTGTTGTAGATCTTGACTTTATACTTTATTGTACTCGTTCTTGGTTCTTTGATCTTGTGAAGGTCTCAAAGTCTTTAAAGAACCAACACTCAAATTACCATAAACTTAGATTCGTAATTGATAATACGTTTTATGTTTGACTATTTAGATATTCCTAAATATGGAGCTTTAGCGAAGCTATACTTTAGAGAACCATGTTCAGAATTTCCAAAGGTAAAAGATGGCATGAAATACCTAGAATTTGATTATGTGATTACTTTTCTTTTATATGTACATATAAAAAACACATTTTTCCCCGTTAAAAGTATCAACTTTCAAATGTGCAAATCAGGGAGATACACAACAAAAGCCTATAAGGGTGGAATACCATAGGTTTGAAAGAAACGTATTTTGCACTGGATCTGCCTTTGTCCCTAAAGAAGGTGGTATTGAAGAAGATGATGGTTGGATAATCACTTTTGTTCACAATGAAGATACCGGCATATCTCAAGTAGGTCAATTGATTTATGTGTGGTCATGTACAAGTTAATTGATCTAATGATCCAGCTAAGAATCATATATTAGCTAGCACCTTAATTTCTTTATTTTTCTTAATAGGTTCATATAATTGAAACAAAGAAGTTTTCTGGTGAGGCAGTTGCCAAAATTACCATGCCTTTCAGAGTTCCATATGGATTTCACGGAGCTTTCATGCCACTCTCATTGTAG
>GmNCED13
ATATAGATACAGATTTTGAGCGAACCAAGGAATGCCAAGAAATGTAAGATCAGGATCTCTCCCCACAGAATTCAGAATCTTTCAGATTGTGACAAAAAAACGTGGCAATTGCTGGGCCAAGGAAGCCATTATTAAAACTGAACCATTGGAAGATCAGCCACTTCAAAAACACCTAATAATAATCATAATAATAATAATAGTGACACACTCATCGCCACTTTCCATACCCAATTGCGTAAAGCTCGAAGCTTTGTGGCAGTTTGAGCATTTCTGACTAACATGGGGGATGATGGAAAGAAGATGAGTGGAGAGGGGGGGATAGTGAAGGTTGAGCCAAAACCCAGCAATGGTTTCACCTCAAAAGTGGTTGATTTGTTGGAGAAGCTGGTGGTGAAGTTTTTGTATGATTCTTCACTAACCCATCACTACTTAACTGGTAATTTTGCTCCTGTTCCTGAGACCCCTCCCACCAAGGACCTTCCTGTCAAAGGGTACCTCCCGGTTAGTAGTACTTTTGAATTTGTTCTTTGTTCAATTTAATTAAAATGTACTCATACTGTAGAGATTGATTGACAATGTTTTACTGTTATTCAATCATACATTATCATGTAGGGGAAGATTGTTGTCTTTTGTACTAATATTAATTATCCAGGTTTTTGGCGTGCTGCGGCCGCAAGGCAACCACAATTGTGGCTGCGTTTGTCTGCGATATCTAGCAATATTGAGGAAGGCGATGAAACTGCAACTTTAAAACTTTGGTTGATAGTGTAAAATTTTTACTCTGAGGGTGTATGAAAATTAAACTCTTCTTGTTATCCATTTGAGGATATGTGTTGTGTAGGTGTGTAATTCAAGATTTTGAATTGCGGTTGCAGTTTCGTTGTGTTCCTTGAAATTGCAGACAAATGCAGCCACAATTCTGGTCGCAAACATCCCAAAAACCTTGACACTATGGCTGAAGTCATGGTTGCATCGTTTTTATCTGTTGTGGTGTCATGATTGTAAGAAAACTTACAGCCTCTAGATTTTCCTCATTTGTGAGCACCGTGGAAGTAGTCTGTGTCCCTTGATTATTATATCTAGTTCTTTGAATATTATATCTTCCCTTGTGTTATGCTGCTTTAAGCCTCAGTTCATACGGGAAGGCCGTGTTATGCTTTACTGGCCATGAAAATTTTGTGATTTATCCTTTTGGTGTTCTGCTTTCTGTCGTTGAAAAATGTCACCATTGCTATTCACGAGATATAATTAAAGGGTTTTCATGTAATACACTTTGTACTAAAGGTCTAGAGTCTAGAGCAATATCAGGTCCTGCCACTCATTGTCTAACATTTGAAGTGTGTTGCAGGATTGCTTGAATGGGGAGTTTGTCAGAGTCGGACCAAATCCAAAGTTTTCTCCTGTAGCTGGATATCACTGGTAAAGTTTTATTTATTTATTTTTGTATCTTTTAAACCTTTATTATGAGATATTGCACAAATCTTGGCGGAAAGTGCATTTCTTGGTTATCCATGTTACTTATAAGTATATTGATTTTCTCTTTTCCATAATTACTTTTTATGGGAAGCTTTGGTATTGATATGGAACTTTTTTAGTTTATCTGTATTAGAAAAATGTGTTCTTAAAGTGGAGTTTGATGCTTACACCATGCTTTCCCCGACTGTTTTTGCAGGTTTGATGGAGATGGGTGCGTGATTCTCTTCCTATATGCAAACATATATTTCTTTCAAGTGGACTGGAAATATTTGTTGCAGGTTATAGATGTTTTTTTTTTGTGTCAATGGACTGGAAATATTTGTTGGATCCTATTATTGGAATTTGGGATTGCTTGGGTGTATTGTTGAGCATTGAACAATCAAAATTTCTAGTATTTATGGCTGATTCCCTTTTTTGAATTGTTTGATTATCCATTTTATTTTTTCATTGACCTGTGAAATATGTGAGCTCTAATATAATGTAGTGTCAATTTGGATTAGTGATTACAATTTAATTTCTAATTATGATCCCAGTTCAATTGGAACTGCACAACCAGATTTTCTAGGATGTAAATATTTATATTCTTCTGGATTCCCCCTCCTTTTTCCTTTCATCGTTATATTTCTCTGTCCGTACATGCCTTTTTTTTTTCTTGCTTCATTACTGTTACGTCCCTCCCCCATACCTTCGCATAGCGAAGAGCATCTGGGCAATGGGGTACGAAGTTTTTATTACTGTTAGAGATATATTGTTAAAAATCATTCATGTATATTTGCTTAACAACTAAAGCTTGTGGAGAGTTGGTTCGTGACAATTGCATTCAAGGTACTCATTGGGTTGGTATTAACTTCTTTTCATCTCATGGGAGGTAACTAGACAATGATGAGTGGAATTATACCCTAAACAATATAATATTCTAGATAATAAAGCATCTTCCATACAGATTTCGGTTCACTTGTTTTGTGAATTAAACACCAGTTCCAATTATACATTCAGTTCTGACTTTCAGCAGCTCATCATAGTGGAAATTAGATTGTTTCTGATGTTCTTAAATTTTGGGCAGTCAATTTCACAACACAAAATCGTAGTTCTGGTATTTGTTTCTCCAATTTTGATCTATTGAATTGCAGAATGATTCATGGCTTGCGCATCAAAGATGGAAAAGCTACATATGTTTCCCGTTTTGTGAGAACTTCTCGTCTTAAACAAGAAGAATACTTTGGAGGCTCCAAATTTATGAAGGTATGAAAAGAAAGTGAAAATTTTACTAGTCTTAGAATTTAGAAACGCTTTGTTTTATTGAGACAAATGTAGCTTCTTATGTCATGTTCAGATTGGAGATCTCAAAGGTCTATTCGGACTCTTAATGGTTAACATACATATGCTGAGAACTAAATGGAAAGTGCTGGATGTTTCTTATGGAACTGGAACAGGTAATTTGTGCTATATAATTGTTTTCAAATTTAAGGTCCCTGTACATTCTGCAACTTTGTTTAGTGCGATTCAAATAGTTTTTCATAATGTATGACCCATTTGAAGACTCCACTACTGTTGCAAACTTGCAATATGTATAGGCTGCTTTTATTATTGATACATCACAAAATGTATTAGAACACAATGCCTAATTTATCATTCCGTTTTTAAAGTAGCCCTCAATTTTCTTTTCCAAATGGCCAGAGAGTGCATCACAAAATATATTAGAACACGTTTTGGTGAAATCTTTTGATGGTTTTTGACTGGGAATATTAAGTCTTGTATATGACTGAAAGTGCCGAAACTAACTTGTGCTCATACTCAAATTTCTACCAGCTAATACTGCTCTCGTATATCACCATGGGAAACTTCTAGCACTCTCAGAAGCAGATAAACCCTGTAAGTATCATTCTTATCCGTTTAACTTTTATGAATGGTATAAACCTTTGATTATATCTGACTTGCCATTGACTGTATAGATCAAAGAGGTTGAAAAAATTCATCAAGCTATGATCTTAAGTGGCAAGGGTATTTTCTTTTTCATGGAGAAAGTAACTGCAATCGAATTAGTAACTTGCTAGCTATAGTTGTGTTTACCTCTTCAGTGTAGGTTTGAAATAGTTTCATTTTGAATTTTGCAGATGCTATTAAAGTTTTTGAAGATGGTGATTTGCAGACACTTGGCATGCTAGATTATGACAAGAGATTGGGCCACTCCTTCACTGCTCATCCAAAAGTTGACCCATTTACTGGTGAAGCCATCTTAAAATAAGTAATTAAATTGACTGATTTAATGGAATAGTTATTCCAACGAATAAATATCCTGTATGCAGGGGAGATGTTTACACATACAGAGTAATTTCAAAG
>GmNCED14
GATGGTTATATGCATGATCCGGTACCCATAACAGTATCAGATCCCATCATGATGCACGACTTTGCCATCACAGAGAACTACGCAATATTTTTGGATCTTCCTTTGATTTTTAGGCCAAAGGTATTCCAGGTGTTTCTGTTCTTATATTCTCGCTAAAGCTTATATTCCAGGTTGGAAGCTTCTTTTTTGTGTGGGGGGGAGGGTTGTGTCAAGGATGGTATGATGATATAGCATCTATTGACTTTGCACATCAATTGATGGCTATTAATGAATTTGGCATTATGGATTGAAATCCATTCTCAGGAAATGGTGAAGAATAAGACACTGATATTCTCATTTGATTCAACCAAGAAAGCTCGTTTTGGTGTGCTACCTCGGTATGCTAAGGATGAAAAGCTTATTAGATGGTTTGAGTTACCCAACTGCTTCATATTCCACAATGGTGTGTTTGTTTATTTTGTTTCTACTTAATATAATATGTTGATCAATATTCTGCAATGATGTTTTTTTGTGAAAAAACAACTGTCCATATGATTGAAGTGTATGATACAAAAAAGAGTTAAATATGTTTAGTCCCTATGATTAGGGCAATGTTTGTTTTTAGTCCCTCGAAAATAAATCTTTTCCTTTTAGTCTGCTATTTACGAAAGTGTGTTAGATGTGGTAATAATAATAATAATAATCCAGTGTATTCCAGCCAACGTACAGAGGATGTCTATAGCCTGTATTCTGTATATCATAAAAGTTTTTGACAATCCTTGTGGTAACATGCAAATCACTGCATAAATTTGTCCATTGCAATTTACTTAAAAGTTTGAATTCAAAACCAAGTTCAATTTGTGCTTTGAATTCTTTATTTCTGATAGACTTGTCCATTGTAACCTTTCATGTGATTATTTTTTTTCAGCCAATGCTTGGGAGGAGGAAGATGAAGTTGTTCTGATCACATGCCGCCTTCAGAATCCAAATTTGGATTTGGTTGGCGGGACTGCCAAGGAAAAGCTTGAAAATTTCTCAAATGAGCTGTATGACTCATTCTTACATGTAATTTTTAGAAAAAAGTTTACTGGATAATTGTTCTTTATTTATGGTTATTGAACTCTTTCCAGGTATGAAATGAGATTTAACATGAAAACCGGTGAAGCTTCTCAAAAGAAACTATCAGCATCTGCTGTAGATTTTCCTAGGGTGAATGAGAGCTACACTGGAAGGTAAGCTCATTCTCTCTGTGTTGAGAAAATTTAGGGAAGTCAAAGTACTCAACCACAACTTGTGAATTAGTCCATCTTAATCATCTGTAAAATTGATAATTGTAATTTTCATGGTCACATTTACTCTAAAATTTCATCAGGAAGCAACGATATGTATATGGAACCACATTAGACAGCATTGCAAAAGTTACTGGCATTATTAAATTTGATCTGCACGCCGAACCAGATCATGGAAAAACAAAACTTGAAGTTGGAGGAAATGTTCAGGGTCTCTATGACTTGGGACCAGGGAAGTATGGTTCGGAAGCTGTATATGTCCCTCGTGTCCCTGGTACGGATTCTGAAGAAGATGATGGATACTTGATTTTTTTTGCACATGATGAAAATACCAGGTATCACTTTCCTCTGCACACTTAAAACAGTGACTTCTATGAAATTATTTTTAGGTTTAAATACCTTTTTTCCCTACAAATATACTAATTATCACTTTTAGTAGTTATATTTATTTTTCTTTATGATCCTTGCAATATTCAAACCTTTAATTTTTTGTCTGTACTACAAAAACGCTTATGCGGTTCCATCAAGTGTTTCCACGTGGCAATGCCAGATGGAGTCACATTAGCGTTTTTTGTAATGGAGATAGATGGGAAGGACAAAAGGGAAGGTTTGGTCATTACAAAATCATTCAAAAAATTATAGGGACTAAAAATGAAAACTTATATTTGTAGGGATGAAAAGGTATTTAAACCTTATTTTTATATGCATCAATTGTAATCATATGTTTGCCTGTTATGGCTAGTGTAATTCCTAAGGAATCATGGCTTATTTTTAGTTTTTTCTTGTCTCCTTTTTTAGTAGAATAAAATCTAACTTGAATTCAAATTGCAAAACTGCAGAAAATCTTTTGTGCATGTCATCAATGCAAAAACAATGTCAGCAGATCCTGTTGCAGTGGTCGAATTGCCACATAGAGTTCCATATGGTTTCCATGCCTTCTTTGTGACAGAGGTTTGTGTTACAACTACATTTATATTCCTACTTTGCATTTCTCCCTCTCTTTCTTTCCTCCACATTACTTGCAAAGTTGCAATGTTTATTTAGTAACCACTTTCTCAGGGTTAACTGGTAATAAATGTCATTAAAGTTTGAGTGCTTAGTTTGATCTGATATGAACTAATTTCTAGAATGATAAAACCACTTAAAAAGAAAAATTAAAAGGAAGCCCTGAATTGTTTCTCATAGATTGGTTACCTCTCTTCTGTTTTAAACAGTACCACCTGTTGTAACACTACATAATATTACCCTCTTATTTTTCATTCACTTTTGTTTATGAGCATGCTACTAATATTAATATTATTGCTCTTTGGGCAGGAACAACTGCAAGAGCAGGGGAAACTGTGAAAATGTTGGCAGCCTCACTGTACCTTTCATAGTCATAGTATACATCATTCTACAAATAATCGATTATACCATATATATTCAGTATCACAGTAAACCATTGTTTTTAAAACCAGATTGGTTGTTGAGTCAATGAAGACACTGGTTGAAAGTT
>GmNCED11
TCCCCAACTCACTCCCTTACACACCTCCACCACCTCTCTTACCATTTTCAAAATTCAATACACACACCTCCATACAAACCATTTTCTACTACTTACTTCCTTTTACCACAACAAAATACCTTCCAATTTTCATCACAAAGCTTTCAACTTATTGCTTCAACCGACCATTCACCATGGCATCATCAGCAACAAACACTTGGATTAAAACCACACTCCCTTCTCTTCCGACATCTTCTCCGACAACCTTAAATAAAAGGTTTCCTTCCTATCCTAATTCCAATTCCAATTCCAACACCATCACATGTTCCCTTCAAACACTCCACTTCCCCAAAAAGTACCAACCAACCTCCACAACCACAACAACAAAAACAACAACCACCACCACCACCACCACCACCAGCCCAGCAAGAGAAACCAAACCAGTAATCACTTCTCCCTCCGAAACAAAACACCCATTACCTCAAAAATGGAACTTTCTCCAGAAAGCAGCAGCTTCAGCCTTAGACATGGTCGAAACAGCCTTGGTCTCCCACGAGCGGCAACACCCACTCCCCAAAACCGCCGACCCGCGTGTCCAAATCGCTGGCAACTTCGCCCCCGTGCCGGAGCACCCGGCGCATCAGTCCCTCCCGGTGACCGGAAAAATCCCCAAATGCATTGAGGGCGTCTACGTCCGCAACGGCGCGAACCCACTCTACGAGCCCGTCGCTGGGCACCACTTCTTCGACGGCGACGGCATGGTCCACGCCGTGAAGTTCCACTCGGGCGCCGCCAGCTACGCCTGCCGCTTCACCGAAACCCAACGCCTCTCCCAAGAAAAAAGCCTCGGCCGCCACGTGTTCCCCAAAGCCATCGGTGAACTCCACGGCCACTCCGGCATCGCCCGCCTCCTCCTCTTCTACGCCCGCTCCCTCTTCGGCCTCGTCGATGGGTCCCACGGCATGGGTGTCGCCAACGCCGGCCTCGTCTACTTCAACAACCATCTCTTAGCCATGTCCGAAGATGACTTACCCTACCATCTCCGCATAACACCCAACGGCGACTTAACCACCGTCGGCCGTTACAACTTTAACGGCCAGTTAAAATCCACAATGATCGCTCACCCCAAACTCGACCCCGTGACCAACAACCTCCACGCCCTCTCCTACGACGTCGTCCAGAAGCCATATCTCAAGTACTTCCGCTTCTCCCCAGACGGCGTCAAATCCCCCGACGTCGAAATTCCCTTGAAAGAACCCACCATGATGCACGATTTCGCCATCACCGAGAACTTCGTCGTCGTCCCCGACCAGCAGGTGGTCTTCAAGTTATCAGAAATGATCACCGGAGGCTCCCCCGTTGTCTACGACAAGAACAAGGTTTCCAGATTCGGGATTCTCGACAAGAATGCTAAAGATGCAAATGATATGAAATGGATCGATGCTCCCGAGTGCTTCTGTTTCCACCTCTGGAACGCCTGGGAGGAGCCGGAAAATGATGAGATCGTTGTCATCGGTTCCTGCATGACCCCCGCGGACTCCATTTTCAACGAATGCGAAGAGAGTTTGAAGAGCATCTTGTCGGAGATAAGGCTGAATTTGAAGACAGGCAAGTCCACGAGAAAACCCATTATCTCGGAATCCGAACAAGTCAACTTGGAAGCCGGGATGGTCAACAGAAACAAGCTCGGGAGAAAGACGAAGTTCGGGTACTTAGCACTTGCGGAGCCGTGGCCTAAGGTTTCGGGTTTTGCCAAGGTTGATTTGTTCAGTGGGGAGGTTAAGAAGTACATGTATGGCGAAGAGAGGTTCGGAGGGGAGCCTCTGTTTCTTCCAAATGGTGTCGACGGTGATGAAGACGATGGCCATATTCTCGCATTCGTGCATGATGAGAAGGAGTGGAAATCGGAGCTGCAGATTGTCAATGCCAAAACTTTGAAGCTTGAGGCTTCAGTTAAGCTTCCTTCCAGAGTTCCTTATGGGTTTCACGGTACTTTTATTCATTCCAAGGATTTGAGGAAACAAGCTTGAATTCAATTATTGGGTGACGACGGTAAAAAAAAAAAAATGTGATTTTTTTTTCACTTTGGGAGGAGAGATTTAACTGCGGGATGCTTGCAGATACGCCCCCGGAATCTACTCCTCTTCTTTTCTGTTGCAGATTTTTATTTTTACTTTTTCTTCATTTTTTTTTTAAAATTTGGGGTTAATTACTTTTGAGTGAGAGGTTTTGGGGACCAGCGTGTAGCTTTTGGGTGTAGTTAGCAATGAAGCTCAGCTGGTCTCTGTTTTTTCTTTCGCTTGATGTGCATGTAAAGTATATTAGATGAAAAAAAAGGTACATATATAATATATCACAGTATAGAATGTGATATACTATGATATTATGTGGTTACGGTTTACTATAAACTACTTCTGTTCATCATTACTACGATCAGACTTCTGTTGTTGTAAATATCAGGAATAATTAATGATACTTATTTTCACTATTT
>GmNCED10
ACCCCCAAAACCCCTCTTCACTTTCAATCTCTTTCCCTTCCTTTCCTTGTCTTTTTATTTTTTTACATCAAAATTAAAATAATAACACCCATCAAACAAACCACACTTCTCCCCCTCCCTTTGAAAACACCTCAATCAATCTCGATGATCATGGCAGCACTCAATTCAAGCACTTGTGCCAAACCTCAATTCCCTCACCCTCTCTCCTCCTCTTTCTCTTCTTCTTCATCATTAACAAGAGATTTGGGCTTCCCCACAAGGTTTCAGAAGAAGCCCATTAGAAAGGTGGTGGATTGTGCTCTACACTCCCCCCCAGTGATCCATTTCCCAAACCAGCCCTACAACAAACCTGAAATTACCAAAGAACCCACCACCTCCACCGCGGAAAGGCCTCAGTGGAACCCATTCCAAAAAGCCGCAGCAAAGGCCCTCGACATGTTCGAGAGCGCGTTGCTCTCACGCGAGCTCAACCAACCCTTTCCCAAAACCACTGACCCACGCGTCCAAATTGCCGGTAACTTCGCCCCCGTTCCGGAACACCCCGTCGAACATTCTCTCCCCGTTATTGGCACAATCCCCGACGCCATTAACGGCGTCTACCTCCGTAACGGCGCCAACCCATTGTTCAAGCCAAAAGCGGGCCACCACCTCTTCGACGGCGACGGAATGGTCCACGCCGTTAAATTCAATGACGGCACCGCCAGCTACGCGTGCCGCTTCACCGAAACGCAGCGTCTCATGCAGGAGCGCAAATTGGGAAAACCTGTGTTTCCCAAGGCAATCGGCGAACTCCACGGCCATTCCGGCATCGCGAGGTTGATGCTGTTCTACGCAAGAGGCTTGTGCGGCATCGTCGACCACCGCAGAGGCGCCGGCGCAGCCAACGCCGGCCTCGTCTTCTTCAACGGAAAACTCCTCGCCATGTCGGAGGATGATTTCCCCTACGAACTCCGAATCACCGCCTCCGGCGACCTCGAAACAATTGGCCGCTACAGCTTTCACGGCCAGCTCAATTCCTCCATGATCGCGCATCCGAAGGTCGATCCTGTCTCCGGAGAGCTTTTTACCCTAAGCTACGACGTCACGAGCAAGATCCTCAAATACTTCCATTTCTCGCCCGAGGACGAGAGGAAGTCGCCGGACATAGAAATTCCCCTTGACGCGCCGACGATGACGCACGACTTCGCGATCACGGAGAATTTCGTGGTGATCCCGGACCAGCAGGTGGTGTTCAAGCTCGGCGAAATGATCAAAGGAGGATCGCCGGTGATCTACGACGGCGAGAAGAAATCGCGGTTCGGAATACTGCCAAAGTACGCTTCCGACGCGTCGAGCATCGTGTGGGTGGACTCGCCAGACACGTTCTTCTTCCACTTCTGGAACGCGTGGGAGGAACGCGACAAAGACGAAGTGGTGGTAATAGGTTCGTGCATGACACCACCAGATTCAATATTCAATGACAGAGAAGAGAGACTGAAGAGCGTTTTAACAGAAGTAAGGCTGAACATGAGAAGCGGGAAGGCGAGGAGGAGGGTGCTGGTGGAGGAAATGAACCTGGAGGCAGGGATGGTGAACAGGAAAAGGTTGGGGAGAAAAACACGGTTCGCATATTTGTGCATAGCGGAACCGTGGCCGAAGGTGTCGGGGGTGGCGAAGGTGGACCTGGAGAGTGGGGAAGTGAAGAGGCACGAGTACGGAGAGAGAAGGTTCGGTGGAGAGCCATTCTTCTTGCCAACACGTGGAGGGAATGGGAATGAGGATGAAGGGTACGTGATGGCTTTTGTGCATGACGAGATGACGTGGCAGTCCGAGTTGCAGATTCTGAATGCACTTGATTTGAAGTTGGAGGCCACTGTCATGCTGCCTTCAAGAGTGCCCTATGGCTTCCATGGCACGTTTGTGGAGGCTCATTGAAGTCCACCTGGACTATTTTATTTGGTCGCTTAAACGGTAAAACACATTTCAGACAACAAACATTTTGTTGCCTTTTCTACCCTTCTCAATAATAAATATTTATCTATGCTTTCGCGAATCAGCTTGTAGTTTGTGGATGAAGCTCAGCTGCTTTCTGTTTCTTGCTTCCTTTCTTTTGTTTTAAAAAAGAATTCGCTTTCTGTTTGGCTTTTGGTTCTTCAATTTTCAATCTTGCCTTCCTGACTCTCTTGTCATATGTCATAGTGTTGTCTGCATTTGGACCTGAACGTTAACTAACCGCTTATCATCTCATTCAGTCAGAATAACACTAAAAAAATACATATTTGTCACTCTAAACAGCTTTCTAAGTAAAGTTAGATCCTCTTTAACTGGTGTAATGATCATGATCATACATACTTGTTATCTTATAACATTTCATTAATACACCTACGACTTTCTATAGTATAAAATGTATTTCATCCTTTTCTTATAAAAAGGAATAACGATACTATAACCTAGCGGTTAATGGCCGGTGGAATTTATAAAGCAGTATATGCTTATCCAATTCCAAAAACTAGTATTCTTTTTCTTAAAAGATGGGTTTGACACTGATTTTAAAACTGATACTGGATTACTAAATTAATCATACTGGACAACCTATGAACTACACGGTGGTCAAAGCTTGGTAGCCCACGTGTTAAGCTACGTGATTACATCACCAGACGGTGACCAATTTACGTCACGCAGTGGAATGTTTACTTTTCTATTAATATTTTCTTATAAATCAAAATTAAATCATATATATTCAAAATTTATCATATTCACACATCTTATTTATTCTAATATTAATATATTCAACTCAATTTAACTGCCCACTTTATAAACAATCAAATGATAATTATTCTATCATTTAAAATATTACTATGTAGTATTTTTCTAAGTACATATTATCAAGAATTAGAGTACAAAGATATTTTAACTAATTATATGCAAAAAATCTTATAAGCGTAAATGACAGTGAAAAAGAGAACAATCAACATAGTTAATAACTTAATATACTAATTAGAAATATATAATATATCGAGCACTATACAATATTTTTTTGTATAATTCAAATAATATGACGAGTAAAATATATATTTTTTCTTCTAAAGATAGAATTAAATTGGATATAATGAGAAGACAAATCATTAGGAAATATTCCAAAAAAGCCAAGTCATTCATAAACTACAATCCAAGTCCAATTCGTCACTAGACAGTATAAAAATAACTAATGACTATCTTCCATAAAACCAAAACAAAACATATAAGATATAGTATGTACTTGAGACGATATTTCTCTTTTACACAAATTAACTCGAGTACGCAATCCATCCAAAATAGCCATGCAAGACAATAGAATCATATTGAGAGCAACAAGTCTTTTTCCAAAAATGTTATAATTTTTATTTTATCTTTCATTTTAAACTTGCTATTTTTCATAAAAAAAAATAGAATTTTAAACTTGTTCATATATTGTTTTCACTATTTTTAAAAAAAAATCAAAACAATTAAAATCAACATAAAAGATTATAGTTGAAATGTTTAAATATGTGAATTTCATTTTTTATATTTAAGAATTTTAATTTTTCAGTTAATAAAATCATATGAAAAAAAATTAAAAAAATATTTTTATTTTTAGAATAAAATAAAATATCATTTTAATATTTTTTATAAAATAAGTGCTATTGTTTAATGTGTCATTAGAAGTTTTTATTATTGTAATTAACGTGTGTTTTCCAAATATTATTTAATATATTTTTTCAAATGGGATGTTGAATATGCATTTTATTTTTAATGAGTCATTATAAAATATTCATTAGTCCAAATATTTTCTATATATATAACTCAAGTGAGAATAAAAGTAATTAATACAAATCTTTAAATTTAAAATAAAAAATCTTAGACTAAAAGATTTCAGTTAAATTATCCACCAATAATGGCAAGGTTGAAACGACAATAATTATAGAATTTATTGATGCATTTAAAATATACTTAATTGCAAGTGTGCCCTATTATGATAATAACAAGGACGTGAGTCCATATACCATACCCAAAACACTAATTAGTAATTACCAATTTTAGAAAATTCTTATAACACAACATAAGAATTTTTATTGGCTTTACTTGTGTTAAGCCAGTTGGAAAGTTTAGCTAGCTATCAATAATAGGGCTTGAATCTTATTTTAGGGGTCTGAATTGAGATAATTATTTCCTGCATCCCCTAAAATTTAATATCCCCAAATTACCTTTTTTATCATAGCTTGCTCTCACACATTCATTTGCTTCTGTCTTCATCCTTCTATTGTAGTTGATGTTCGTCTAAAACTAAAGTGG
>GmNCED1
ACATTTTCAATACCAAAGCCTTAGTAATTAACTCCAAAAAAATGCAAACCAAACCCATTCACAACACCCCAACATACATTCCTCCACCCATAAGGCCATCACCACCGGTGCACCAACCGCCTCCCTCTATACCACCTACCAAACCTCGTGCAGTATCTATATCCGCACCTAATACTCCTGTTGCCGTACCAATTCCTCCAATTGTAGAGCCTGATGACTCCAATGCTGCCTATTATGACTACCAATTCTTGTTCATATCACAAAGATCCGAAACAAGTCAACCCGTCACTCTAAGCACCGTGGAAGGCGTGATCCCAGCCGATTTCCCATCCGGCACGTACTACCTAACCGGACCGGGGCTTCTGGCCGATGATCACGGGTCCACGGTGCACCCCCTAGATGGCCATGGTTACCTTAGGGCATTCACTTTTGATAACGCTACTAAGAACGTCAAGTACATGGCTAAGTACATTAAGACGGATGCACACGTGGAGGAGCATGACCCAAAGACGGACAAGTGGAAATTTACACATAGAGGCCCATTTTCCGTGTTGAAGGGTGGAAAAAAGGTTGGGAACACTAAGGTCATGAAAAATGTGGCTAACACCAGTGTACTAAAGTGGGGGGAAAAGCTCCTGTGCATGTGGGAAGGTGGGGAACCGTATGAAATCCAAGCTGGTACGTTAGATACGATTGGACGGTACAACATGATGGATGGTGCTGATTTGGAAAATCATGATGAGAGCAAAGATGGTGTTGATGTATGGGAGGTTGCTGCTAACCTATTGAAGCCTATATTATATGGTACGTATTGATTCACAGTTTCTAATTAATTATAAGTACCTGCACTGGAGAACCTCTATTTCTAGGGTTTGTATTCTCTCTAATGATCTTGACATGTTGAAGAGAGATACTATACACACAAATAAAAGTGTGTCAATTTTACTTTATTAAATAAAGCTAGACTTACGTATATTAATTCTTTTCAACTGGACTTATCCAGTACTGGAGAGGATCAAAACTATCCTATATATTTTTATGTATATAATTAGATTTTTTTACCCGTGTTATTCAAACTCCCAAGATAGAAGAGATTGAGGTTAAACAAAAAAAATTTACATTATTCAAATTTTTTTATAAGTATACATATATATTTGTATTTAAGTACTAATACATTTTAAAATATTTAGTTGAATTACTTTATATAGTTAATCATCAAACAAATTTGAGTGCATGCGTATGTTACATTTTTAAGTTAAATTATATATGTATAGTTAATCACAAATTTGCACCAGTAATGTTACTTATGTTATTTAAAGTTTTGAAAGTAAATGTACACGATTGAAGTCAATAGAGCAGTAATATGGCTATGTATAGAGTAGAAACTGCTCCCTCTTTATTCCTTCTCCATATATGAACAAAAGAATTTGAATCATCCACGCAAAATGTATATGACATGATGGGCACAGTCAAAGTGACTTATTTTTCCATTTATTATATTAAAGGACACAGGAAAGGTGAGCATACGGTGTGATTATGGTGTTGAATAATAGTAAGCAACTTGAAACTTACCAAAAGAATATTAAACAACTTGGGTGGGAATTGGTAGTTGGTTGGACATGCAGTACACGTATGGGACTCTAATTAAGTAACTCATTATAGTGCTTCCAATATCTTCCCAACAAAATTTTAAGCAAGTGAGGTTTAATTACTCTTTCACTTGCAAGTTTTAGTGGCACACAAAGGAATAATTTCCCAGCTACATGTTAGCTGGAGTACTTACAAGCCATGTGGCCCCAAAAATAGTTTATTTTGAGGGTCATTAAAGTATTTCGAGGGGAAATTAAATATACCATTTCCTGTCACTTAGGCATACTTTAATTAATATACACATGTTATACAACATTGAATTTCACAAATAGGATCTAATTCGTACAAGACAAATGGTTCACTCAATGTTCTATAATATTAAGATATTTGATTTGTCTTTATTTCATGGAATACAGGAGTGTTTAAGATGCCCCCAAGGAGACTCTTGTCTCACTATAAGGTTGATTCTAGAAGAAACAGGCTACTCACCGTGTCTTGCAATGCTGAAGACATGTTGCTTCCACGCAGTAATTTTACATTTGCCGGTAAGTAATAATAAAGAATGAGAAATGAGTTCAGTTCAACTAAATTTCTTTGGTTTAATTTATTTTTTTTCTGTTTATTTTCCTCTCATACAAATGATTTTGAGAAATTTATTTAAATTGAATGATATCCAATTTCCTTTTCATTTTTATATTCAATTTTATTTACCTAGTTTTGATTTTGCAGTTAATTCCTGACCTATTTCATTGTATGTTCTGCAGAATATGACTCAAATTTTAATGTAGTACAGAAGCAAGTTTTCAGAATCCCAGATCACTTGATGATCCATGATTGGGCTGTAACGGATACCCACTATATAGTATTTGCCAATCGCATAAAACTTGATGTACTGGGTAAGAATTGATGTGTGCAAAAACTATTACCTGATTTTGTCGTTTATCTATAATCAATTTAAGAACAAACCGAATATCACAAAGTAAACAATCATTTTCCTAATTGATGTTAACGTATATAAAAGTAGTTGTAAAAGAAAAAAAAAAGATAAAAGTCAAGTGGTAGACTTATTTTTTAATTAAATATAATCAGGTCATGATTTCATAACAATAATAATGTTAAATTTTAGATAATCTAAACATTCATATGTTATTTAATAATAATAGAGGCTTATTTAATATATTACATATTAAAATAAAACTATGATAGAATATTAATTAGTTTTTAAATTTTATTAACTTTGCCGCTACAGCTGTTTATGTCACGAGAACTTTCAATCTAATATATAGTTAGGTTAATAAATTTATCAATTAAAGATAAGCTTTTGAGAAGACTTACAATACATCTACTACTGATGAATCTTATTTGCTATATATATTCAAAACAAAATAATAATAAAATCTTAAGCAGTCACTTTCAATATGACTAGCTACCTGATATAGTACGTGTGCATGGGAACAGAATCATTTGAAAATGAACATTTTCTATATGAAGTTATGGCACATATATTATATTGGATAGTGGCTCTTAACTTCTTAAAAATTTTCAGGATCCATTGCAGCAGTGTATGGGATGTCTCCAATGGTATCAGCATTAAGGGTAAACCCAAGTAAGAGCACATCCCCCATATACCTGATTCCTAGGTTTCCAGACAAAAATAAAGACAAAGAGAGAGATTGGAGAGTACCATTTGAAGCACCTTCACAGTTGTGGCTGCTCCATGTTGGCAATGCCTTTGAAATTAGATACCCTCATCGGAATTTGGACATACAAATACAAGCTGCTGCTTGCTCTTACCAGTGGTTCAATTTCAGCAAGTTATTTGGTATGTTGTTTTATTATATTAATTGATAACATACTGTTAATTACAGTTATAAAATCAATTTGATGATAGAAGGGAAAAAGAAAAAGATAGGAGAGATTTAGGTTCACATATTTTTTACTAACAAAAATTAATAAGTTAATTATTAAAATTTATCAATAAAAAAGTTGATAATATGCATAAGTGTATGTGTATATAAAGATTCATTAGGTCTCAAGTTATATGATTCATTCGAATTGAATATGCATATGGTATTTAGTTTACTAATAATACATGTATAAGAGTGCATAAAAGGATTCTTCATCTTTGAATTTTATTAAAATATTATTTAATAAATTCCACATTACAATAACGTAGTATATGATTTTATGCAGCGGAAATGTCACTAATTAATCTAAACCTGAGTATAAAAGAAATGCAAATAAACTTAGTGACTCTAACAAATAAATAATTTTCCCCTAACATGCTGGATGTGAATGGAATTAGTTTGCTTGCCTTTATGATAACATTGGATGGAATATGAATTGAGATATATAGTAATAAAATAAGTGGCTTTCTTCATCATAAACACAAGTGTCTAATAAAATTACTCTTTTGATTAATTATCATCAGGATACGACTGGCAAAAGAAGAAGCTGGACCCATCAATAATGAATGTAAAAGGTGGAAATGAGTTATTGCCCCATCTTGTTCAGGTATTGATGCTCCCTCTCCCATATTCCTTCCTTTTTTTTTATTAGTAAGAAAGTTATTAAGAGAAAGAAGGCAAAACCTGTAAAAGATGTATCAAGTTCAGTTAGCTTCTCTCTCTATCTACAGTAGTTTGTCATAAAATATTTCTCCAATGTATCTGTACCATGCCTAAAGGAGATTCCCATTAATTTCAATTCGAAAAATTTTATTATTTTTGTTTTAAATGACCAAAAGAAAGGTTAACAATACATTTACTAAAAAAAATATCATTAAATAAAATTTATTAAGATTTATTAAATTCGAGTAAAACCCATTCGCTAAAAAGGTAAATTACATCATATATTTATTAAAATTCACATAAACTTAAATCAATTATAAAAAATATATATTGATAATAGCGTGTTAAAATATGTAATGACATTTATATAGTTCTAAATTTTGCTCAATATGTTATACAATATAATGCAGGTGTCTATAAAATTAGATTCTGACTACAATTGCCAAGAATGTGATGTGAAACCGATGAAGAAATGGCAGAAATCCTCAGATTTTCCTGCTACCAACCCAACGTTTTCAGGCAAGAAGAACAAATATCTCTATGCAGCAACTACCTTAGGATCTCGCAAAACATTGCCATGTTTCCCTTTCGATACCGTTGTGAAATTAGACCTAGAGAGTGATAATTCTGCCCAAACTTGGACTGCTGGAAGTAGAAGATTTATTGGTGAACCTATTTTTGTTCCCAAAGGTGACGAAGAAGATGATGGCTATCTTCTTGTTGTTGAGGTGGGTATCAACATTTGTCGTGTACGTTCTTTTTTTTTTTTTTTTTTGCTGAATGTGTCGTTTACGTTCTTTACTCCATCTAGGTATCCACATGTATATAATATATTCTCTTTAAAAATGGCTAATAATTATGGATGACTAATCATGAAGGAATATACCGTATAGACTAAAGAGTGATTTAATGACAAAGACAAAAATAATATTTTATTTGTAATTAATTAGTTGAATATGTGTCATAGAACTTGTGGATCTCCTTTAAAATATAAATTTATCTACATTTTTTTGGTACTAAAGTTTATCTACATTTAAAATTGGATAATTATAATATGGATATTGACTATTTTGTAAATGAGGTTTTTATTTAGTATGCCGAAGTTGTGGCAGGTCCGTTAACGGTAGGTTTTTGCCAGATTTTCAAAAGACAAAAAAAAGTCAAGTGACGTGAAGGAATTGTTGCATATGTAAGCAAATATGTTAATTGTTAAATTTAGTGATTGGGAAAATTTGTGAGTCTAAACATGTCTTTTTCTTCTTTCTGAAAAAATAAATCGAAAGATAGTTTTTTTTTTTCTTTTTCAATTGGAACATCATTAAATGGTCCTCTGATAAATTATACTGCAAAATGTTTCTGATGATGACATATATTGATATTAATTATTTGTTTTGCAGTATGCCGTTTCAATGAATAGATGTTACCTCGTTATCTTGGACCCAAAAAGGATAGGAGCAGATAATGCCCTTATTGCAAGAATCGAAATTCCGAGCCACTTGAATTTTCCTCTAGGTTTTCATGGTTTCTGGGCAGCTAATTAGCTGAAACCCA
>GmNCED2
CAGCACACGATAAGTATCATTCAATAAGCGACCTCTTTACTCCCTCAGTTTCATTACAAGCCATAATAGCATTGGGTTCTTCTCTAGTCTCTGTCCTACCACAAAAATGGTCCCAAAACCAATCTTAGTCACAACACCACCGCCGGCAACTTCTGCACCCTCTCCACTGCTCAACGCAGTTTCACCCCTCAAAACAGAAGAAAAACCCCAAACACAAACCCTAAAAACCCCCACCACCACCACTCAAAAAGCTATAACCAAACCAAGCCCATCATCATCCACCACCAAAACGACGCCGCAGCAGCGCGTGGAGCTAAAGAGAAAAACAAACTCATGGGTCCCCGCACTAATGCTAAACGCATTCGACGACATCATCAACAACTTCATAGACCCTCCACTCAAACCCTCCATAGACCCTCGCCACGTGTTGTCACAAAACTTCGCCCCCGTCCACGAGCTTCCTCCGACGGAGTGTGAAGTCATTGAAGGCTCTCTCCCACCGTCCCTCGACGGCGCCTACATCCGAAACGGCCCCAACCCCCAGTTCCTCCCGCGTGGGCCCTACCACCTCTTCGACGGCGACGGCATGCTCCACGCGCTTCGCATCTCCCATGGCAAAAAACCCACGCTCTGCAGCCGCTACGTTAAAACCTACAAATACACCATGGAAAACGACGCCGGTTTCCCTCTCATCCCCAACGTGTTCTCCGGCTTCAACTCCCTCGTGGCCTCCGCGGCACGTGGCTCCCTCTCCGCTGCACGTTTCTTAACGGGGCAGTTTAACCCCGCTAACGGCATTGGCCTGGCCAACACCAGCTTAGCCTTCTTCGGGAATCGTCTCTTCGCGCTTGGCGAATCCGACCTCCCTTACGTCGTTAACGTAACCCCTGACGGCGACATCGAAACCCTCGGCCGTCACGACTTTGACGGAAAACTCACGTTCAGCATGACGGCGCACCCTAAGATAGACCCCGACACAGCGGAGTGCTTCGCCTTCCGTTACGGCCCCGTGCCACCGTTCCTCACCTACTTCCGTTTCGACGGTAACGGCAAAAAACACGAGGACGTTCCTATTTTCTCCATGCTAACACCTTCGTTCCTCCACGATTTCGCCATTACGAAGAAATACGCGATCTTCTGTGATATTCAGCTCGGATTGAACCCTCTTGACATGATCTCCGGTGGCTCCCCCGTCGGCTCCGTCGCCTCCAAGGTCCCAAGGATCGGAATCCTCCCTCGGTATGCACTACACAACTTTTTTTTTTTCTTAAAAAGTAAAATTATTAGTAACAAAAATTATTTTAGATCACAATCCTATAAAACTTACAAAAACAATTTGGTAAAGTGATTTTTCAACCAGAATTTGAGTTGCGTCTAAAGGTTTTGAAAATGGCCAGCATGACCTGATTTGAACTACAATATCCAGATTTTTTAACTTTCCACATATGAAATGCAATCATAGTTGAAACTGTCTCAATTGCAGTTGTGTGTGATTTCCTGTAATATTAACAAAGGCGACCACAATCAATATTTAATACTTTAATATAAGTCTTAATAACTCACCTAATCAAACCTTTGCATACAAATTGTGGAGATTAAACTGGAAAACAACATTAAAGCACTAAAAACTTACATCTAAACTTATAACATAATTAGCAGCTGATCTTGTTTCTTAAATATGTAATCTATGACTCTTATCTATGAAAAAATATTTTGTTAGAAAAGATCAATCATTTCAAATGAACCTGGATATTTTGAGAATTAGTTTTTGACTTTTGGTGGAGAGATACTTTGGTTCATGCCAAAAAATACAAAAAAGTTCGGCTAAGTTAATTTTAATAATAATAATTTAAAAATGTTACATGTAATTATTGTTTGGTTGCTAAATTTATTTCAAAATTTGGTTTCAGTGATGCTAAGGATGAGTCGATGATGAAGTGGTTTGAGGTGCCGGGGTTCAACATCATTCACGCGATAAACGCGTGGGAGGAGGACGAGGGAAGAACGGTGGTGCTGGTGGCGCCGAATATTCTTTCGATGGAGCACGCGCTGGAGAGAATGGAGCTAGTTCACGCGATGGTGGAGAAGGTTCGGATCGAGCTGGACACAGGGATAATCACGCGGCAACCGGTGTCGGCGCGGAATCTCGATTTCGCAGTTATAAACCCTGCGTTCGTGGGGAAGAAGAACAGGTTCGTTTACGCGGCGGTGGGGGACCCAATGCCGAAGATCTCGGGGGTGGTGAAACTCGACGTGTCGAAGGGGGAGGAGCGGAGGGACTGCACGGTGGGGTGCAGGATGTACGGCGAGGGTTGCTACGGCGGAGAACCGTTCTTCGTGGCGAGGGAAGAAGGGGGCGAGGAAGATGATGGGTACTTGGTGAGTTACGTGCACGATGAGAGGAAGGGGGAGTCGAGGTTTTTGGTGATGGACGCGAAGTCGCCGGAGCTAGATGTTGTGGCGGCGGTGAGGCTTCCGCGGCGGGTGCCGTACGGGTTCCATGGGCTGTTTGTGAAGGAGAGTGAGCTGAGGAAAGTGTCGTTGTCGTGAAGCTGAGACATGATGGTTCGTGTGTGGGGCTTGTCTTCCACGCTTCTGTCCATTATACATGTGTCCTGTAATGTAATGTATAGCACCATTATTGCTTCTCAGAATTAATTGATGAGGTGTAATTAGTAATTACATGCAAGTCTATGCCAGCTAAACAAAGTAATCATCGTTCATGTATGGGTGAATCATGAAGGAACAGCTGAATAAATTATTTGTATTTTTCATTATTACCGTTACATTTGTTTTTGAGTTTTATCTGCTACAATTAAGCTACTCAAGTTAGTTAGAAATGAAATGAAATATTGTAACAAGTCATACGTACATGTTTTTATTTCATTAGAAATGAAATGGTACATTTGTTTTTGAGTTTTTTTTTCATTTATATATACTATGGCTCAGTTTTTATTT
>GmNCED16
TGTCCGAAGACGACTTACCCTACCATCTCCGACTCACCCCCAACGGCGACTTAACCACCGTCGGCCGTTACAACTTTAACGGCCAATTGAAATCCACAATGATCGCTCACCCCAAAGTCGACCCCGTCACCAACGACCTCCACGCGCTCTCCTACGACGTCGTCCAGAAGCCTTACCTCAAATACTTCCGCTTCTCCCCAAACGGCGTCAAATCCCCCGACGTCGAAATCCCTTTGAAAGAACCCACCATGATGCACGATTTCGCAATAACAGAAAACTTCGTCGTCATCCCCGACCAGCAAGTGGTTTTCAAACTTTCCGAAATGATCTCCGGTGGCTCCCCCGTTGTATACGATAAGAATAAGGTTTCGAGATTTGGGATTCTGAACAAGAATGCTAAAGACCCCAATGGGATGAAATGGATCGATGCTCCTGAATGTTTCTGCTTCCATCTCTGGAACGCTTGGGAGGAACCCGAAAACGACGAGATTGTTGTGATCGGTTCCTGCATGACCCCCGCAGACTCCATTTTCAACGAATGCGATGAGAGTTTGAAGAGCGTCTTGTCTGAGATAAGGCTGAATTTGAAGACCGGAAAGTCTACAAGAAAACCCATTATCTCCGAATCCCAACAGGTCAACTTGGAAGCCGGCATGGTCAACAGAAACAAGCTCGGACGAAAGACCCAGTTTGCGTACTTAGCACTTGCCGAGCCATGGCCTAAGGTTTCAGGTTTCGCTAAAGTTGATTTGTTCAGTGGGGAAGTGAACAAGTACATGTATGGGGAAGAGAGGTTCGGTGGGGAGCCTCTGTTTCTTCCAAATGGTGTTGACGGTGATGAAGATGATGGCTATATTCTCGCATTCGTGCATGATGAGAAGGAATGGAAATCGGAGCTGCAGATTGTGAATGCCAAAACTTTGAAGCTTGAGGCTTCCGTTAAGCTTCCTTCTAGAGTTCCTTATGGGTTTCACGGCACTTTTATTCATTCAAATGATTTGAGGAAACAAGCTTGAATTGGTGACGGTAAATAAGTGAGTTTTTCACTTTCTGAGGAGAGGTTTAACTGTGGGATGCTTGCAGATACGCCCCCGGAATCTACTCCTCTTCAGTTTCTGTTGCAGATTTTTACTTTTCTTCATTTTTTTCACTTTGGGAGTGAGAGGTTTTGGGGACCAGCTTGTAGCTTTTGGGGTGTAGTTAGCAATGAAGCTCAGCTGGTCTCTGTTTTTCTTTCGCTTGATGTGCATGTAAAGTATAAGAGAAAAAAAAAAGGGTACATTTATATATATCACAGTATAGAATGTGATATACTATGATATGATGTGGTTACGGTTTACTGTAAACTTCTGTTGTAAATATCAGAAATAATTAATGATACTTATTTCACTATTTTT
>GmNCED12
AACATTTTCAATACCAAAACCTTGGTAATTAATTAACTCCAAAAAAATGCAAGCCAAACCCATTCACAACACCCCAACATACATTCCTCCACCCATAAGGCCATCACCACCGGTGCACCAAACCCCTCCCTCTATACCATCAATCAAACCTCGTGCAATATCCATATCCGCACCTAATATTCCTATTGCCGTACCAATTCCACCAATTGTAGAGCCTGATGATTCCAATGCTGCTTATTATGACTACCAATTCTTGTTCATGTCACAAAGATCCGAAGCAACCCGACCCGTCACTCTAAGCACCGTGGAAGGTGCGATCCCCGCCGATTTCCCGTCTGGCACGTACTATCTAACCGGACCAGGGCTTCTGGCCGACGATCACGGGTCCACGGTGCACCCTCTAGACGGCCATGGGTACCTAAGGGCATTTACTTTTGATAATAATGTTACTAAGAATGTCAAGTACATGGCTAAGTACATTAAGACGGATGCACATGTGGAGGAACATGACCCTAAGACCAACAAGTGGAAATTCACTCATAGAGGCCCATTTTCAGTGTTGAAGGGTGGAAAAAAAGTTGGGAACACTAAGGTCATGAAAAATGTGGCTAACACTAGTGTTCTAAAGTGGGGGGAAAAGCTCTTGTGTATGTGGGAGGGTGGGGAACCGTATGAGATCCAAGCCGGTACGTTAGATACGATTGGACAGTACAACATGATGGATGGTGCTGATATGGAAAATCATGATCAGAGCAAAGGTGGTGGTGGTGGTGATGTTTGGGAGGTTGCTGCCAACCTATTGAAGCCTATATTATATGGTACGTATTTATTCATACTTTCTAATTAATTATAAGTAATACATTGGGGGCCTTCTGTTTCTAGGGTCTGTATTCTCTCTAATTTCTGACATGGACATGTCCAGTTGGAGAGTGATACACACGAATAAAAATTGTGTTATAAAACTTTTCTTTTTTTAAAGAGAAATAGATTTGTGTATGTCTCTTTCCCACTGTTGTTCAAAAAATGATTCAAATTCTTGTTTTTCCTATAACAAAAGAAATTAAGATCAAATCAAAAATTATTTACATTATTCAAATTTTGTTATAAGTATACGCATTTGTATTTTAAGTACTAATTATAAACTTAAAAATATTTAATTGGTTATTAAATATAATTAATCATCAAACAAATTTTTGTGTATTGCACCAGTAATGTTACTAATGTTATTTAAAGTTTCGAAAGTAAATGCACATGATTGAAGTTAATCGAGCAGTAACATGATTATGTATAGAGTTGAAACTGCTCCCTCTTTATTCCTTCTCCATATATGAACAGAAGAATTTAAATCATCCACGCAAAATGTATATGACATGACAAAATGGGCACAATCAAAGTCACTTATTTTTCCATTTATTATATTAAAGGGCAAAGGAAAGGTGACCATACGGTGTGATTATGGTGTTGAATAATAGTAAGCAATTTGAAACTTACCAAAAGAATACTAAACAACTTGGGTGGGAATTGGTTGTTGGTTGGACATGCAGTACAAGTATGGGACTCTAATTAAGAAACTCATCATAGTGCATCCAATATCTTTCCAACAAAATTTTAAACAAGTGAGGTTTAATTAATTACACTTTCACCAGCAAGTTTTAGTGGCACACAAAGGAATAATTTCCAAGCTACATGTTAGCTGGAGTACTTACAAAGCCATGTGGCCCCAAAAATAGTTTATTTTGAGGGTCATTAAAGTATTCCAAGGGAAAATTAAATATACCATTTCCTGTTGTAACTTTGGCATACTTTATTTAATATATATACACAAGTTATATAACATTGAATTTCACAAATGGAATCTAATTCGTACAAGACAATATATAGTTCATACAATGTTCTATAATATTAAAATATTTGGTTTTCAATTATATTGTCTTTATTTTATGGAATACAGGAGTGTTTAAGATGCCCCCAAGGAGACTCTTGTCTCACTATAAGGTCGATTCTAGAAGAAACAGGCTACTCACTGTGTCATGCAATGCAGAAGACATGTTGCTTCCACGCAGTAATTTTACATTTTCCGGTATGTAATTAATAAGAATGAGAAATGAGTCCAGTTTAGATAAATTGCTTTTGTTTTATTTTTTTTTTCTGTTTAACTATTTTTCTTCTCATACAAATGTTTTTTGAGAAATTTATTTAAACTGAATGATACTCAATTTCCTTTATATATACCTAGTTTTGATTTTGTAGTTAATTAATTTCTAACCTATTTTATTGTATATTCTGCAGAATATGACTCAAATTTTAATGTAGTACAGAAGCAAGTTTTCAGAATCCCAGATCACTTGATGATCCATGATTGGGCATTCACGGATACCCACTACATAGTATTTGCCAATCGCATAAAACTTGATGTACTGGGTAAGAATTGATGTGTGCAAACTATTACCAGCTGATTTAATTTGCCGTTTATCTATAACCAATTTAAGAACAAGCGGATATTACAAATTAAGTACACAATCATTTTCCTAATTGATATCAATAACATATATAAAATTCATTGTCAGAAAAAAAATAAAAATAGATAAAAGTCAAGTGGTAAACTTATTTTTTAAAATTAAATGTAATCATCAGGTGTTCTCATAACAATTATAATGTTAAATTAATCTAAACATTCACATGTTATTTAATAATAATAAAGGCTTATTTTATTATTTTTTGAACAGTACATTACATATTTAAATAAAAAATGATAAAATACTAATTAATTTTTAAACTATATAAAATTTTGCAGATTCAGTTTATATCCCAAGAATTTCAATCTAATATATAGTTCGGTTAATTAATTTATCATTTACAAAAGAAACTTTTGAAGATAGGCTTTTGTCAAGACTTGCATCTCTACTACCGATGGATCTTGTTTGCAATATATATTCAAAACAAAATAATAATATAATCTTAATCAATCACTTTCAATATGACTAGCTACCTCATATAGTACGTGCGCATGGGAACAAAATCATTAGAAAATGAACATTTTTCTAAATGAAGTTATGGGACATATTATCTTTAATAGTACTAGCTCTTAATTTCTTAATATTTTTCAGGATCAATGGCAGCAGTGTATGGCATGTCTCCAATGATATCAGCATTGAGGGTAAACCCAAGTAAGAGCACATCCCCCATTTACCTGATTCCTAGGTTTCCAGGAAAAAATAATGGCAAAGAGAGAGATTGGAGAGTACCAGTTGAAGCACCTTCACAGTTGTGGTTGCTCCATGTTGGCAATGCCTTTGAAGTTAGACACCCTCATGGGAATTTGGACATAAAAATACAAGCTGCTGCTTGCTCTTACCAGTGGTTCAATTTCAGCAAGTTATTTGGTATGTTGTTTTATTATAAAAAAAGTTATACATATAGTGTAAAATATTTTATATATTCATTCAATCACAACTTGTTATTTATAATAAGTTTATTAACTTTTAAAATAATTATTTTAAAGTAATTTAAATAATGATTTTTGTATTAGTACATACATAAACATTAAACTATTTATCATATTAATTGATAATTAACATAAGCATTTGAGTTATAAGATTAACTTTATGACGATTGAATAAAGAAAGAAAAAAAGAAAGATTATGAATTTGAATCTTTCTCCTTGATAAAAACTAACAAACTAATTACTAAAATTTGGTTGATAAAAATAATGATAACATAAGTGTATGTGTATATAAACAACCATTAATTAGGTCGCAAGAGTCATGATTCATTCGAATTGAATATGCATATGGTACGTAGTTTATCAATAATACATGTATGAGTGCATAAAAGGATTGTTCATCATTGAAATTTATTAAAATACTATTTAATAAATTCCACATTACGATAACACATTATGATTTTAAACGATGGAGATGTTACTAATCTAAACCTGAGTATAAAAGAGATAGAAATGCAAATAAACTAGTAACTAGCAAATAAATAATTTTCCCCTAACATGCTGAATGTGAATGGAATTAGTTTTCCTTCCTTTATGATAACATTAGACGGAATATGAATTGAGATATATAGTAATAAAATAAGTAACTTTCTTCATCATACACGCACGTGTGTCTCTAATAAAATTACTCTTTTGGTTAATTATTATCAGGGTACGACTGGCAAAAGAAGAAGCTAGACCCATCAATAATGAATGTAAAAGGTGGAAGTAAGTTATTGCCTCATCTTGTTCAGGTATTGATGCTCGCTACCCCATGTTCCTTCCTTTTTTATAAGTGAAAATAAAAATTATTGAGAGAAAGAAGGCAAAAGCAGTAAAAGATGTATTAAGTGCAATTTGCTTCTCTCTCTATCTACATTAGTTTCTCATAAAATATTCCAAAAGACTTCAACATATATATTTTTCTCATCATTTCAAGTATATGTACCATGCCTAAAGGAGATTCCCTTTAATTTCAATTAGACAAATTTTATTATTATTTTAAATGACCAAAATAAAGGTTAACAATACATTTACTAACAGTTTCAGTAAAAAAAAATGCATTTACTAACAGATTTCTTCAACGTGTAATTTCTATTATTAAATAAAATTTCGAGTAAAACTCAATATTAGCTAAAAAGTTAAATTACATCATAGATTTATTAAAACCCACATAAACTTCAATCAATAATAATAATAAGAAATAGCGGGTTAAAATATGTACATGACATTTATATAGTTCTTAATTTTGCTCAATATATTATACAATATAATGCAGGTGTCTATAAAACTAGATTCTGACTACAATTGCCAAGAATGTGATGTGAAACCCATGAAGAAATGGAAGAAATCCTCAGATTTTCCTGCTACAAATCCAACGTTTTCTGGCAAGAAGAACAAATATCTCTATGCAGCAACAACCTTAGGATCTCGCAAAACATTGCCATGTTTCCCTTTCGATACCGTTGTGAAATTAGACCTAGAGACTACTGAATCTGTTGCACAAACTTGGACTGCTGGAAGTAGAAGATTTATTGGTGAACCTATTTTTGTTCCCAAAGGTTACCAAGAAGATGATGGCTATCTTCTTGTTGTTGAGGTGGGTATTATTAATATTTATCATGTAGGTTCTTTACTTCATATTTTTTATCATACGTTAGAGATCAAGAATATTTTTTAATTTATTTTGTTAGAAATTAATCTTTTTTGTTATAAGTGATTGTGGCTTACCAAATTTTTTTTACATAAAATAAAAATTAAACAAATTTTTTCATTAAATAAATTATTCTTATTCATATGAACCCAACCAACTATTACATCACTTTGTTGATCCTGTAGGTTTCTTTACTCCGTATAAGCTTCCAAGTATTCTCGATTTGGAAAACAATACTAATAAATTATGGATAATAAATTGTTATTCATAAAGGAATATACCGTAAAGAATGATTTAATGACAAAGACAAAAATAGTTTTTTATTTGTAATTAGTTGAATTTGTCATAGAACTTTGTCTCCTTTAAAATATAAATGTATCGATCTACTTTTTCTTCCGTACACACTGAAGTATATCTACGTTTAAAACTTGGTTAATTATAATTTGGATATTGACTATTTTGTAAAAGAGGTTGTATTTTTAGTATACCGAAGTCGTGACAGGTCCTTTTAAACGGTAGGTTTTGCCAGATTTTTCAGGAAAAAAAAAAGGTGATTTCACGTGAAGGAATTGTAGCATATATAAGCAAATATGTTAAACTTAGTGATTGAGAAAAATTATGAGACTTAACATGTCTTTTTCTTCTTTCTGCAAAAATAATTAGAAAGGGAGTTTTTTTTCTTGTTCTTTTCAATTGGAACATCATTAATGGTTCTCTATAAATTATAAAATGTTTCTTATGATGACATATTGACATTAATGATTTGCTTTGCAGTATGCTGTTTCAATGAATAGATGTTACCTTGTCATCTTGGACCCAAAAAGGATAGGAGCAGATAATGCCCTTGTTGCGAGAATCGAAATTCCAAGCCACTTAAATTTTCCTCTAGGTTTTCATGGTTTCTGGGCAGCTAATTAGCTGAAACCCAAACTTAGATTATTATAAATTTTCTTTTATAGTGAAAATCAAGAAAATATATTTAACGTTCTTACAATTAATATTGTATAGTTATATGATTATATGTAAAAATAGTTAATTGTTTGTTAAGTCATAGTTGTAAGCTTTTGTCTAAATTGATGATCAGCTAGCATTAAGTTGTTAGCATATTTAATAAAATATGTTGAATCTAAGAGACACCATTTTC
>GmNCED15
ATAGCACAAAATACAGATCTTGAGCAAACCAAGGAATGCCAAGAAATGTAAGATCAGGATCTCCCCCACACAAATTCAGAATCTTTCAGATCGTGACAAAAAAACGTGGCAATTGCTGGGCCAAAGAAGCCATTATTAAAACTGCACCGTTGGAAGATCAGCCACATCAAAATGATCAAATACACGTAATAACAATAAATAATCATAATAGTGGCACACTAATTCACCACTTTCCACACCCAACTGCGTAAAGCTCAAAGCTTTTTGACAGTTTGAGCATTTCAGACAAACATGGGGGATGATGGAAAGAAGATTAGTGGAGAGGGGGGGTTAGTGAAGGTTGAGCCAAAACCCAGCAATGGTTTCACCTCAAAAGTGGTTGATTTGTTGGAGAAATTGGTGGTGAAGTTCTTGTATGATTCTTCACTGCCCCATCACTACCTCACTGGTAATTTTGCTCCCGTGAGTGAGACCCCTCCAACCAAGGACCTTCCTGTCAAAGGGTACCTTCCGGTTAGTACTTTTGCCTCTGTGTGTGAGTTTTTTTTTAATTTGTTCTTTATTCAATTTGATTAAAATGTACTCATACTGTAGAGATTGATTGACAATGTTTTACTGTTATCCAATCATAGATTATCATGTAGGGGAAGATTGTTGTCTTTTGTAATGCTAATTAACAAGGTTTTCGGAGTGTCTGCGACCTCAACGCAACCACAATTATCGCCGCATTTGTCTGCAATTTCCCACAATATCATGGAAAGCGGCGAAACTAGGACTTTAAAACCTTGGTTGTTTGTGTAATAGTTTTAATCTGACAGTCTATGGAAATTAAAGTCTTCTTGTTATCCATTTGAGGATATGGGTTATTTATGTGGGTAATTCAAGGTTTTGAATTGCGGTTGCAGTTTCGCCATGTTTCTTGAAATTGTGAGAAATTGCAGACAAATGCAACCACAATTGTGATCATGGACACCCCAAAAACCTTAACATTATGGCTGAAATCATGGTTGCAGACGCTTTTTAAGACCTTCATGTAATTGTATTTCGTTTTTATCTGTTGTGGTGTCATGATTTGTAAGAAAACTTACAGCCTCTAGATTTTCATTTGTGAGCACTGTGGAAGTAGTCTATGTCCATATTTCTGGCAGTTCTTTGATTATTATATCTTCACTTGTATTATGCTGCTTTACACCTGAGTTCATATGGGGAGCCCGTGTTATGCTTAACTGGCCATGAAAAATTTGCGATTTATCCTTGTAGTTTTCTGCTTTCTAGTCCTTGAAAAATGTTACCATTGCAATTCACTGACATGATTTCAACATTTTCCTGTAATACACTCTGCCACTAAAGGTCTAGAGTCTAAACCAATATCAGGTCATGCCACTCAAAAATTGTCTAACATTTGAAGTGTGTTGCAGGATTGCTTGAATGGGGAGTTTGTCAGAGTTGGGCCTAATCCGAAGTTTGCTCCTGTAGCTGGATATCACTGGTAAAGTTTTATTTATTTATGTATATTTTAAAGCTTTATTATGAGATATTGCACAAATCTTGGCGGAAATAGCATTTCTTGGTTATCCATGTTACTTATCAGTATTGAATTTATTTTTCCCATATTTACTTTTTATAAGAAGGTTTGGTATTGATATGCATGCTTTTAAGTTTATATCTATTAAAAAATGTGTTCTTCAACTGGACTTTGAAGCTTACCAGGCTTTACCTGACTGTTTTTGTAGGTTTGATGGAGATGGGTGCGTGATTCTCTTCCTATGTGCAAACATATATTTCTTTGAAGTTTGTTATAGATGTATTTTTTTGTGTCAATAGACGGGCAATATTTGCTGAATCTTATTATTGGAATTTGGAATTGCTTGGGGATATTGTTGAGCATCAAACTTCAATCAAAATCTCTTTAGTATTTTTGGCTGATTCCCTTTTTTGAATAGTTTGGTTGTCCATTTTATTTTGCCATTGACCTGTGAAATATGTGAGCTTTAATTTAATGTAGTGCCAATTTGGATTGGTGATTACAATTTAATTTCTAATTACGATCCCAGTCTGCACAGCCAGATTCTCTAGGATGTAAATATTTACATTCTTCTGGATTCCCCTTCCTTTTTCCATTCCTCGTTTTATTTCTTTCTGTCTGTAAATGCCTTTTTTTTTTTTCTTGCTTCATTACTGTTAGAGATATATTGTTAAAAATCATTCATGTATATTTGCTTAACAACTAAAGCTTGTGGATAGTTGGTTCGTGACAATTGCATTCAAGGTACTCATTGGGTTGGTATTAACATCTTTTCATCTCATGGGAGGTAACTAGACAATGATAAGTGGAATTATACCCTAAACAATATAATATTCTAGATAACAAAGCATCTTCCATACAGATTTCGGAACACTTGTTTTGTGAGTTAAACACCAGTTCCAATTATACATTCAGTTCTGACTTTCAGCAGTTCATCATAGTGAAAATTATACTGTTTCCGATGTTCTTAAATTTGGGCAGTCAATTACACGACACAAAATCATAGTTCTGGTATTTGTTTCTCCAATTTTGATCTATTGAATTGCAGAATGATTCATGGCTTGCGCATCAAAGATGGAAAAGCTACATATGTTTCCCGTTTTGTGAGAACTTCTCGCCTTAAACAAGAAGAATACTTTGGAGGCTCCAAATTTATGAAGGTATGAAAAGAAAGTGAAAACTTTACTAGTCTTAGAATTTAGAAATGCTTTGTTTTAGCAAGACAAATGTAGCTTCTTATATGTCATGTTCAGATTGGAGATCTCAAAGGTCTATTCGGACTTTTAATGGTTAACATACATATGCTGAGAACTAAATGGAAAGTGCTGGATGCTTCTTATGGAACTGGAACAGGTAATTTGTGCTATATAATAGTTTTCAAATTTAAGGTCCCAGTACATTCTGCAATTTTGTTCTGTGCGATTCAAATAGTGTTTCATAATGTATGACCCATTTGAAGACTCCACTACTGTTGCATACTTGCATTATGTATAGGCTTCTTTCATTATTGATACATCACAAAATATATTAGAACACAATGCCTAATTCATCATTCCGTTTATAAAGTAGCCCTCAATTTTATTTTCCAAATGGCCAGAGAGTGCATTACATGGTACTTTGCCTTGCTGATAGCTAATACACGTTTTGGCAAAATCTTTTGATGGTTTTTGACTGGGAATACTAAGCTCTTGTATATGACTGAAAGTGCCGAAACTAACTTGTGCTCATACTCAAATTTCTACCAGCTAATACTGCTCTCGTATATCACCATGGGAAACTTCTAGCACTCTCAGAAGCAGATAAACCCTGTAAGTATCATTCTTATCTGTTTTACTTTTATGAATGATATAAAACCCTTGCTTATATCTGAAATGCCATTGACTGTATAGATCAAAGGGGTTGAAAAAACTCACCGAGTTATGATCCTAAGTGACAAGGTTTTTTTTTCTCATGGAGAAAGTAACTGCAATCTAGTTAGTGACTTGCTAGCTATAGTTGTGTTTTACCTCTTCTGGTGTAGGTTTGAAATAGTTTCATTTTGAATTTTGCAGATGCTATTAAAGTTTTTGAAGATGGTGATTTGCAGACACTTGGCATGCTAGATTATGACAAGAGATTGGGCCACTCCTTCACTGCTCATCCAAAAGTTGACCCATTTACTGGTGAAGCCATCTTAAAAAAAGTAATTAAAGTGACTGATTTAATGGAATAGTTATACCAACGAATAAATATCCTGTATGCAGGGGAGATGTTTACATTTGGCTATGCGCATACACCACCATATATCACATACAGAGTAATTTCAAAGGATGGTTATATGCATGATCCTGTACCCATAACAGTATCAGATCCCATCATGATGCACGACTTTGCCATCACAGAGAATTATGCAATATTTTTGGATCTTCCTTTGATTTTTAGGCCAAAGGTATTCCAGGTGTTTCTGTTCTTATATTCTGGCAAAAGCTTATATTCCAGGTTGGAAGCTTCTTTTTTGTATGGGGGGAGGGTTGTGTCAAGGATGGTTTGATGATATAGCTTCTATTGACTTTGCACACTAATTGATGGCAATTAATGAATTTGGCATTGTCAATCGAAATCTATTTTTCAGGAAATGGTGAAGAATAAGACACTGATATTCTCATTTGATTCAACCAAGAAAGCTCGTTTTGGTGTGCTACCTCGGTATGCTAAGGATGAAAAGCTTATTAGATGGTTTGAGTTACCCAACTGCTTCATATTCCACAATGGTGTGTTTGTTTATTTTGTTTCTACTTAATATGATATGTTGATTGATATTCTGCAATGATATTTTTTGTAAAAATTCAACTGTCCATATGATTGAAGTGCATGATACAAAAAAGAGTTATATATGTTTTTAGTCCCTATGATTGGGGAAATGTTTGTTTTTAGTCCCTCGAAAATAAATTGTCTCCTTTTAGTCTGTTATTTATGGAAGTGTGTTAGATGTGGTCCTTGTCCTTCACAAAAATAATAATAATAATAATAAAAATGAGTAGCAGATCCAGTATATTCCAGCCAACGTATGAAGGATGTCTTTAGTCTGTATTCTGTATATCATTAATGTCAAAGTTTTTGACAATCCTTGTGGTAACATGCAAATCACTGCATAAATTTGTCCATTGCAATATACTTAAAAGTTTGAATTCAAAACCAAAATTTGTTCTTTGAATTCTTTATTTCTGACTTGTCCATTGTAACCTTACGTGTGACATTTTTTTCCAGCCAATGCTTGGGAGGAGGAAGATGAAGTTGTTCTGATCACATGCCGCCTTCAGAATCCAAATTTGGATTTGGTCGGTGGGACTGCCAAGGAAAAGCTTGAAAATTTCTCAAATGAGCTGTAAAATACTCATTCTTACATGTAATATTTAGAAGGAAAAAAAAAAACTTACTGTATAATTGTTATTTATTTCTGGTTATTGAACTCTTTCCAGGTATGAAATGAGATTTAACATGAAAACGGGTGAAGCTTCTCAAAAGAAACTATCAGCATCTGCTGTAGATTTTCCTAGGGTGAATGAGAGCTACACTGGAAGGTAAGCTCATTCTCTCCATGTTGAAAAAATTTAGGGAAGTCAACTCACTCAACTGCAACTTTTGAATTAGTCTATCTTAATTAATCATCTGTCAATTTGATAACTGTAATTTTCATGGTCTCATTTACTCTAAAATTTCATCAGGAAGCAGCGATATGTATACGGAACCACATTAGACAGCATTGCAAAAGTTACTGGCATTATTAAATTTGATTTGCATGCTGAACCGGATAATGGAAAAACAAAACTTGAAGTAGGAGGAAATGTTCAGGGTCTCTATGACTTGGGACCAGGGAAGTATGGCTCGGAAGCTGTTTATGTCCCTCGTGTCCCTGGTACCGATTCTGAAGAAGATGATGGATACTTGATTTGTTTTGTACACGATGAAAATACCGGGTATTGCTTTCCTCCACACACTTGAAACAGTGACTTCTGTGAAATTATTTTTATGTTTAAATACCTTTTTTGTCCCTACAAATATACTAATTATAGCTTTTAGTAGTTATTATTTTTTCTTTATGATCCTTGTAATATTCAAACCTTTAATTTTTTGTCTGTACTACAAAAACATTTATGCGGTTCCATCAGGTGTTTCCACGGGGCAATGCTAGATGGAGTCACATAAGTGTTTTTTGTAATGGAGATTGACTGGAAGGACAAAGAGGAAGGTTTGGACATTGCAAAATCATAAAAAAATTATAGGGACTAAAAATGAAAACTTAATATTTTTAGGGATGAAAGGGTATTTAAACCTTATTTTTATATGCATCAATTGTAATCATATGTATGGCTGTTATGGCTAGTGTAATTCCTAAGGAATCATGGCTTATTTTTAGTTTTTTCTTGTCTCCTTTTTTAGTAGAACAAAATCTAACTTGAATTCAAATTGCAAAACTGCAGAAAATCATTTGTGCATGTCATCAATGCAAAAACAATGTCAGCAGATCCTGTTGCAGTTGTCGAATTGCCGCATAGAGTTCCATATGGTTTCCATGCCTTCTTTGTGACAGAGGTTTGTGTTACAACTACATTTATATATTCCTACATTGCATTTCTTCCTCTCTTTCTTTCCTCCACATTACTTGCAAAGTTGCAATGTTTATTTAGTAACCACTTTCTCAGGGTTATCTGGTAATAAATGCCATTCAAGTTTGAGTGCTTGTTTGATCTGATATGAACTAATTTCTGGAAAGATAAAACCACTTCAAAAAAAATTAAAAGGAAGCATTCAATTGTTTCTGATTGATTGCTTACCTCTCTTCTGTTTTAAAACACTACCACCTGTTGCTTAATAATACTACCCTCTTATTTGTCTTTCACTTTTGTTTAAGAGCATGCTACTAATTATTATTATTATTTGCTCTTTGGGCAGGAACAACTGCAAGAGCAGGGTAAACTGTGATAATTTTGGCAGCCTCACTGTACCGTCCTGCCTCAGTCTTTGTATACAACAAATAATCGATTGTACCATATATATCCAGTATCTCATTAAACCAATGTTTTTAAAACCGGATTGGTAGTTGAGTCAATGGAGGTATTGGTTGAATAACAGTGATTGAATCAATAATGATTAAATATTATTTTTGTTTTTAATAT
>GmNCED6
CTTCACTTTCAATCTCTTTCCCTTCCTTTCCTTGAAAATCAATCTCCACGATCATGGCAGCACTCAATTCGAGCACTTGGGCCAAACCTCAATTCCATCACCCTCTCTCTTCTTCTTCCTCATTATTAACAGACATGGGCTTCCCCACTAGGTTTCCCAAGAAGCCCATTGGAGAGGTGGTGAATTGTGCTCTACACTCCCCCCCAGTGACCCATTTTCCAAACCAACCCTTCACAAAAACACTCCAAATTACCAAAGAACCTACCTACCCCCCCGCGGAAAGGCCTCAGTGGAACCCATTCCAAAAAGCCGCCGCCAAGGCCCTCGACATGTTCGAGAGCGCGTTGCTCTCACGCGAGCTCAGCCAACCCCTCCCCAAAACCACTGACCCACGCGTCCAAATTGCCGGTAACTTCGCCCCCGTTCCGGAACACCCCGTCCAACATTCCCTCCCCGTTATTGGCACAATCCCAGACGCAGTTAACGGCGTTTATCTCCGTAACGGCGCCAACCCATTGTTCCATCCCAAAGCCGGTCACCACCTCTTCGACGGCGACGGAATGGTCCACGCCGTTAAAATCAATCACGGCACCGCCAGCTACGCCTGCCGCTTCACCGAAACGCAGCGTCTCATGCAGGAGCACGCATTGGGAAAACCGGTGTTTCCGAAAGCAATCGGCGAGCTCCACGGCCATTCCGGCATCGCGAGGCTGATGCTGTTCTACGCGAGAGGCTTGTGCGGCATCGTCGACCACCGCAGCGGCGCCGGCTCCGCCAACGCCGGCCTGGTCTTCTTCAACGGAAAACTCCTCGCCATGTCGGAGGACGACCTCCCCTACGAGCTCCGAATCACCGCCTCCGGCGACCTCGAAACAATCGGTCGCTACAGCTTCCACGACCAGCTCAATTCCTCCATGATCGCGCATCCGAAGGTGGATCCTATCTCCGGCGAGCTTTTCACTCTAAGCTACGACGTCACGAGCAAGTACCTCAAATACTTCCGTTTCTCGCCGGAGGAGGAGAAGAAGTCGCCGGACGTGGAAATCCCCCTCGGCGCCGCGACGATGACGCACGACTTCGCGATCACGGAGAATTTCGTCGTGATCCCAGACCAGAAGGTGGTGTTCAAGCTCGGCGAAATGATAAAAGGAGGATCGCCGGTGATCTACGACGACGAGAAGAAATCGCGGTTCGGAATTCTTCCGAAGTACGCCTCCGACGCGTCGAGCATCGTGTGGGTGGAGTCACCAGACACGTTCTTCTTCCACTTCTGGAACGCGTGGGAGGAACGCGAGACGGACGAAGTTGTAGTAATAGGTTCCTGCATGACGCCACCGGATTCAATATTCAAAGACACCGAAGAGAGTCTGAAAAGTGTCTTAACAGAAATAAGGCTTAACATAAGAAGCGGGAAGTCGACGCGGCGTGTGGTGGTAGAGGAAATGAACCTGGAGGCGGGGATGGTGAACCGGAACAGGCTGGGGAGAAAAACCCGGTTCGCGTACTTGTGCATAGCGGAACCGTGGCCGAAGGTGTCGGGATTCGCGAAGGTGGACCTGGAGAGTGGGGAAGTGAAGAGGCACGAGTACGGAGAGAGAAGGTTCGGGGGAGAGCCATTCTTTTTGCCAACACGTGGAGAGAATGGGAATGAGGATGAAGGGTACGTGATGGCTTTTGTGCATGACGAGGTGACGTGGCAGTCCGAGTTGCAGATTCTGAATGCACTTGATTTGAAGTTGGAGGCCACCATCATGCTGCCTTCCAGAGTGCCCTATGGCTTTCATGGCACGTTTGTGGAGGCTATGGATTTGCCCCAGTGACTCCAGCTCAGCTCCGGTAAACGGTCAAAATCATTTCACTTTCTTTCTACTCAATAAATATAATATAAACATGGAATCAGCTTGTAGCTTTGGACTATGTAAGCTCAGCTGCTTTCTGTTTCTTTCTTCTTCTTTTTTAAGAAATATATAAATTTAATTTATTTAAAAGAAAGAATAATTCACTTTCCGTTCTGCTATTTGATCTGTTATGCAGTCACACGATTTT
>GmNCED9
ATATATTAACTTGGGTGTCTTCACTGTCTTGATATACTTGGCCAAATCAATAAAAATACATATAAATTAACGTATCAAAGTGAGGACTGGAGAAAAAACAAGGCATGTCTCGTAGTGAGAAGGAATTCCACCAATCCAAGATTCCCACAAATCAATTCATGTCCTAAGACTGTCCTATAAGTGCATCATTCCCCTCCTCAATCTAAAACGCCAACGGCTTCAAAGCAAATTAAACACACCTTCCATTTTCTTCTTCCAGCTACTCTCTACTCTATCTTTCTCCAATTAATTCCATAATCCGAGAAGATTCCACTTTCATGGCTTTCACCTTCTCGCCTTCAATCAGAAACTCCATTTCATGGCCAACTATGCTTGTTCCTGACATGCCTGATATCAATATCTCACTTCGAAATAAAGGCATCTACAAAGGGAAACGCAATATTAATCTGCGAGACTTGACCAAGGCAAATGTTGCAAGTCCATCATTACCTTTGATTGCCCCACCAACACCCGAGGAACGCCCAGGAATCACCCATGACTGCCACCACCACCACCATGTTGCATGGACTAGTATCCCGCAAGAGAGATGGGAAGGAGAGTTACAAGTTCAAGGGCAAATACCATTATGGCTGGTAAGTCTCTCTTTTTTTTTTTTAATGTACAAATGTTTAGTTGTTAGTGTTAGTTTTCGTTAGCAAAAAATTTTAAACTCACCTTTTTCTCCTTTCCTTTCCCTTTACTATTAGACCAATCGTAAGTCTTCATAATTCATGGTCATCAAATCAAATTACCCCATATTTACCATCGATGTCTTTATGCATAATTTTTAAAGATAATCTTACTACTTTTTATTAAATTAATTACCCGAGTTACCATAGAAAGTACAAAAGCAAAGTGAAAAAGAACAAGAAATCTCTTCTTGTCGCAACACAAAAGGTTCTTTTTTCTCCGGGAGCTACTCCGTCCATTATAAATTACAAATATAATACCAGTAACAGTAATCAATAAAGCTATGTATTTGATCCTAAGCGTAGTACTATAGGTTTGTTGGTCATCATACCCGTATAACGTCAGAGAATGAAAAACCAATATCAGTATATTATAATTAGTTAAAAACTAAATATATATTAAAACAATACTAATAAATTAAGAATAAAGTCGGTGTCAAAAATATTTTAATCAACTCTGACTATAAACACGCAAACTCGTATAAATAATTAATATATATAACATCAAAGGATCTTTGATTATGTATGCTCATCATTAGTCGTCGGTATATTCCATGATACCAGAGATGCATACAACCACATGTATATGCAGACGTCATCAGGTCGATCATTTTGTTGAGTCTATAAAGTATAAAATAACGGTAGTATAACTAGGAAAATTTAGTGTACAAACGTATTTTCTCCGTTTGTTTGTTTACTTCGACAATGATTCTCGCCTTTTATAAATAACATGTATAGTATAGATATGCACAATGAACAATACGTACAGCTAGATGATCGAAACAAATTAATAACAAAAAAATGAATTTAATTTCTATGGATTTTCTTAATCAATCACAAATTATAATTATTATGACTTTTAAAATAAATAATTTTAATAAAAATGAATTGTAATTTGTGATTGATTTAGCTTAATTAATTATAAAACTAACAAGTAAAAGTATATTGTTGGTGCATGCTCCAAATAAATATGAATAATTGCATGCAGGAAGGAACGTACCTAAGGAATGGTCCGGGCATGTGGCACATAGGGGACTACAACTTCCGGCACCTCTTCGACGGTTACGCCACCCTGGTGAGGCTCGGTTTCCGGAACGGCCGGCTAGTCGCGGGGCACCGGCAAATCGAGTCGGAGGCGTACCGGGCGGCGAAGAAGAACAAGAAGATATGTTACAGGGAGTTCTCCGAGGTGCCTAAGGCTGCGAATTTCCTGGCCTACGTGGGGGAGCTGGCGAGCCTGTTCTCTGGCGCTTCCCTGACCGACAACGCGAACACCGGCGTGGTGAAACTCGGCGACGGCAGGGTGGTGTGCCTTACGGAGACTCAGAAAGGGTCCATAGTGATAGACCCTGAGACGTTGGAGACAGTGGGGAAGTTTGAGTACAGTGACTCGTTGGGGGGTCTTATTCACTCCGCACATCCCATTGTGACGGATGAAGAGTTTTTGACGTTGTTGCCTGATTTGGTGAGAGCAGGGTACCTTGTTGTTAGGATGGAGCCTGGTACCAATGAGAGGAGGGTCATTGGAAGGGTCAATTGTAGGGGTGGGCCTGCACCTGGTTGGGTTCATTCTTTTCCTGTTACTCAACATTATGTTGTTGTGCCTGAAATGCCGTTGAGGTACTGTGCTCAGAATTTGCTCAAAGCTGAACCTACTCCTTTGTACAAGTTTGAGTGGCACCCTGAATCCAGAGCTTTTATGCATGTAATGTGCAAGACTAGTGGGAAAATTGTAAGTTCATTACTCATCTTTCTATCTCTAATTAATACATATTATGATGGATATCGATAGGACAAAACTTTGATATATAGGTGTTTTTGGTGGTGTTCTTCATCATAATTGATTTTTTTTTTAAGATCAATATCAGTTCTTAATTTATTAGTTTATGTTAGTATGAAAGATTTAAACCCAAAACATTTTTCTTTCCTATTTCTCGCTTAATCACCAAGTCAACTTATAACTTCTATCAGAATTGAAATTTTAACTTAGTATTTTATGTTGACCATTAATGGAAACTTTTATTATGTTGATTGAAAGGTACATATATATTGATATGTTGTGTGTTTGTTTCACTAATTAATCTGTGTTATGGACTTTGTTAACGATGGATGTGTGATTTGGAAGGTGGCAAGTGTGGAAGTGCCTCTGTTTGTTACTTTCCATTTCATAAATGCGTACGAGGAGCAAGATGAAGATGGGAGGGTGACGGCCATTATTGCTGACTGTTGTGAGCACAATTCAGATACTACCATTCTTGATAGGCTTAGGTTGCAGAACCTTCGTTCGTTTAATGGTGAAGATGTTCTACCTGATGCTAGGTAATTGATATTTGATAGTATATAAGTATATTTGCCTTTCCTTAAAGATTTTATTAGTGAATTTATATATGAATGGAAATAGTCTAAAATCATGGTTTATTTAATATTGATTGACAGGGTTGGGCGGTTTAGAATACCACTGGATGGAAGTCCATATGGAACATTAGATGCAGCATTGGAGCCGAATGAACATGGGAGAGGCATGGACATGTGCAGCATAAACCCTAATTATTTAGGGAAGAAATACAGATATGCATATGCTTGCGGAGCACAAAGACCTTGTAACTTTCCCAACACCCTCACCAAGGTTTGATTTATATATATATATATATATATATATATATATATATATATATATATCAGTTCTTTAAAATTTTCTGTCAGAAATATCTTTGGTTCCCCACATATATATTTAGTTGAACGTGCTTTGATATGGAATATATATATATATATGCAGCTTGATTTTGAATTAAAGAAGGCTAAGAACTGGCATGAAGAAGGTGCAGTGCCCTCAGAACCCTTCTTTGTGGCACGACCAGGAGCAACAGAGGAAGATGATGGTTAGAACTTAGAACTCCTTTAACTCAAGCATGATGCTTTCTTTTTCTTCACTACACTTGGCCTACAGCTTATAGCCTATTTTTCCCTCGTATGGCAGGCGTAGTCATCTCCATTGTCAGTGAGAAAAATGGAGAAGGATTTGCGTTGGTGTTAGATGGTTCCACTTTTGAAGAGATTGCTAGGGCCAAATTCCCCTATGGACTTCCATATGGGTTGCATGGATGCTGGGTTCCAAAAGAGTAACGTACTCTATCAATGAAGATTGTGTTGTCATACGAAATCTGCTTAGAGAAACGACGCAACACTGCTTCGAAGCACTACACCTATACAATAAACTCTATTTTTTTTCTTTATTCTAGTGCAATATACTTATTATGCAACTATACTAAGGATTCAAGAGATAGTGATACATGATGTATGTATTGTATGTGTATGATAAAGTAGCAATTATAAATGGAATTCGTCGTCTTACCCTCCGCATTTTGTACATTGTACAGTACTTCATGTACTGTAACAACTAACAACAAATCCTTATTCAA
>GmNCED8
TAGATGTGTACACGACATACCGTGCTTTCAAGGCATTATTTGGTTTGTGTGTTGAAGTTAGCCAAATTGGGAATATAGACGCACCAAGCTACATATTATTAACCCACACCTATATGGCCACTTTATATAAAACATTCATAGTGAATTGCTCCATTCAGAAAAGACCCTCCCATGTCTCGGACAATTCTCGCCACTACAACCTTCCACTCTTCCCTGCCTTTAAGGTAACATCATATACATCCCCTCTATGGCGCACATTTTAATTATTATTATTATTATTTTTTTACTTTTTGCTCTTCCCACTTTTACTGCGCAGCCACTCAAGAAAGTTCTGCCTGAAGTCCCCTTGCAAATTGATGATGTTAAGAAAACCATGTCAAAAACTGCAGCTATATTACTTGATGCCTTTGTAGATTCGTTCTTTGAATTTATTGACCAACCACTGCTTCCATCTCAGGTACTAATATAATGAGCAAGTGCTCTTCTTCCAGACTCTGACTTGCTCATGCAATGCATGTTCGAAAGTACAAACAATATATAAGGTTCTTTCAAATTAACCTCTAATAAACAGTGTTCCATTAACTGTGCAGAGTAACTTTGCTCCGGTGGTGGAGTTAGGTGAAGCCATAGTTGTGACAAGCATCCAAGGACAAATTCCAGATGATTTTCCCGAGGGTGTCTACATTAGAAACGGTGGGATTCCTTTCAACTTTGTGTTAACGCAGCATCATTTCTAGCGATATATGATAATATTAATAAACTCCCCATGTGAGTGACATCTTAGTAACTGAAGAATTTGTCCTTCCTGGTGGATCTCTTAAGAATATATTTAGATGAGGAAATTTAAAATTATAAATAACGACTTATAGTTAAATTAATATATTTTTAATTAAAATAGATTAAAATAGTATATATTTATTGGAATATCACACTCCATAAATAGTACAAAGAATTTATTAATGAAAAAAAATAATTATTTTATTAAAAAATTGTTTTATTCAAATATAAAATTTTGAAAAAGAATGCATTTGATTATTTTATCAAAATAAGAAATTTTAAAAATGAAGAAATTCAATTTCTTTATCCAAACACAAAATTTTGAAAATGAAAAAATTTAATTTCTTTATCCAAACACAAAATTTTAAAAATGAAGAAATTCAATTTCTTTATCCAAACACAAATTTTGAAAATGAAGGAATTCAAATTAAAATATTTGAAATTCTCATCATTTAAATTTCTTTACGAATTCAGTTTATTTTTTTTTAATTTAACTTTAAAAGTTGTATATGTTTATTTCTAACTTACAACTTCAAAGTAGTAAGTTTTGTTTTTTTTTTCCTACGAATTTGAAGTCTTCTTTTTTAATTTTAGAATTTTTCATTTAGTTGTATTTCCTTTTTTATTTTGTTTTCAATTTTTTAAAAATTGTAAATAATTTTATTTAATATTTTTAATTTTACTTGTTATTATTTTTATTGAATATCTTGTATATTTTTTTATGTTTTTATTTAATATGTTATATATTTTTTTAAATATTTTTTATTTTAAATATTTTATGTAATTTTTAAATAATGTAAAATCTAAAATATTTTGTATATTTAAAATTTAGATAATTCTATATATTTAACATAATTATAATAATTGTACATACAAATAAGTAAATTATTAATATTTTGTATATTCAATAACATTATTAATATATATATATATATATATATATAAATTTTAAATAAAAAATATTAAAAAGTATATAAAATATTTTAAATAAAACAATATTTAAAATTTTATAAAAATATACACAAGTAAAATTAAGTTTCAAATAAAAAATATATTAAACAAAAAAATATTAAAAAATATAATATATTTTAAATAAATAAAATTTAAAATTGAAAACAAAATAAAAAAAATAAAATATAAGTAAATAAAAAAATTATAAAATTAAAAACTTTAAACGTATAAAAAAAACCAAAAACGACTTCAAAATTGTAGAAAGAAAAAAAAAAACAAAACTTACAACTTTCAAAGTCGTAAGTTAAAAAAATATATATCATAAATAAATAAAAATTGAACTGAAATGGTTCAATGCTTTATAAAGGAAAAAAATTACCCCCAATCGCTAAAAAAGCCTAACTTTTTGCTGTTTAAACGCTAACTAAATTATTTTCAGTTTCTTTATAAAGCATTGAACCACTTAAAAGATTAAAAGGTTAAAAGTGGTGTATTTCAAAATTAAAGGGGAAAAAATGTTTTAAAAAGACTAAAACTCAACTTCGAAAATTTAAAAGTCACAACAAATATATTTGACCTTAGATCGCAAGTCACTGTTTGATATTATTATTAAATTAATCTAGGAGCATACTAAGATCCCATCCCAATTACCATCAGGTAAGTGTTATTGCTTCTTATTTAACATAGCATGTATATTTTGCAGGTCCAAATCCACTTTTTGGAGGACTGCAATCAACAAATTCTATCTTTGGGAGGTCAAGTTACATATGGGTGGAAGGAGAGGGAATGCTTCACGCAATTTATTTTAAAAGGTGGAGTCCAGGGATTTGGACTGTCCTCTACAACAACAAGTACGTTGAAACCGATACATACAAGGTTGAAAAGCAACGAAGTAAACCATTGTTTCTACCGGCCATAGAAGGCGATTCACCAGCCATTTTGTCTGCTTATCTGCTAAATTGGGTCAGCATATATATACTAATTAGTAGTAGTATTATTCTTGACACATTAAAAACATAGTAGCCTGGGTTACAAAGAAGTAGTAGTTAAAACATGACTAAGATTAATGATCTAGCTAAGATTAGAAGGTACAAATAAAATGTTGTTTCTTCTCAAAATCCATGCATTTAATGGCTAACAATCAAACTCACATGTGAGGCATCAAGCAATAGTTTGATACTAATGTATTTTGGACCAACAATTCCTAGAGATGGTATTATCACTTGGCATGCCTCATCCAGTCACATTCTTGTGATTTAACAGTTGCGATTTGGCAAAGTAAACAAGTACATCAGCAACACCAATGTCTTTGAGCACTCAGGGAAGTTTTACTCCGTTGCTGAAAATCACATTCCACAAGAGATTGATATCTTTACACTGAAAACTTTAAGGAATTGGAATGTCAATGGTGCCTGGGATCGTCCTTTTACTAGTCATCCAAAGGTTTTTCTTTATATGTGTATTAACAAATCAATATTTTAGCACTCTAAATTGTTTGCTCGCTCTCAAATTCAATTGTTGTACTATCACAGAAAGTTCCAGGTACAGGGGAACTAGTTACATTTGGGGTTGCAGCAACCAAACCTTTTGCCGTAGTTGGAATTATTTCTGGTATGCTATGTACTTTAAAAGTAAAGAAGAAAAAAAAGTGTATTGATTACTTGTTTTCAATAGTGCGGATAATATCTATGGAACTGTGCGAACATGCTTCTTTTTCCTCTCCTTTTTCAGCTGATGGCAAGAAATTGGTTCACAAAGTTGACCTCAAACTAAACAGGTGCACTCTTTGCCATGACATAGGTGTTACACAGAGGTAGCATTGTTGACTATTGTGCTGAGTTGGTTTTATTCTCTGAAGTTTGCGTTGTAAAATATGTATTTTGTGGGGGGTTTTGTTTTGCAGGTACAATGTGATCATGGATTTCCCACTAACCATTGATCTAAACAGACTTCTTAGAGGAGGCCCGTGAGTGCATATCTTTTGTAGTTTGTATGAGATCACAAATGCCTTCAATTTAAACTATGAATAGGTTAGAAAAGTTTTGTGACTCGGCATTTCTTGTCTGTGTGTAGATTAATGAAGTATAATAAGGAGGAATATGCAAGGATTGGAGTAATGCCACACTATGGTGATGCCAACTCAATCAAATGGTTTGAGGTGGAACCTAATTGCACTTTTCACATTATCAATTCTTTTGAGGATGGTCACGAGGCAAGTTACCTAGAACTAGAAGTAATAGTATTAGTAATACAGAAGATTTCTAAAAATTTCTCAGATATATGAACAAAAAGGCCACGTTAAGATTTTGAAAATATGTGGTTGTGTATGAAGCAGGTTGTAGTGAGGGGTTGCAGATCTCTTGATTCATTAATTCCTGGACCTGACCCGAGTTTGAAGGAATTTGAGTGGTTATCTCGTTGTCACGAGTGGCGATTGAATATGCAAACGGGAGAAGTTAAGGAGAGAGGTCTCTGTGGAGCCAACATAGTTTATATGGATTTTCCTATGATCAATGGAAACTTCATAGGTATTAGGAATAGATATGCATACACTCAAGTAGTTGATCCCATTGCAAGCTCTACTCAAGGTAACAATAGAGAAGAACCTTTTTTTCTTCAAGAATTATTAGCAATTCATAATTAAATTCCTATGTAAATATTCTATAACAATATCGTTGTCATTGGGTTAATCAGACGTGCCAAAATACGGAGGTTTAGCGAAGCTCTACTTTGAAGAATCATGTGCAAAGTTTTCCATGGTAAGAGAATGCTTGGATAGCATATTTGACTAATAGCAATTTTTAATTAGAAAAAAAAAAAAAAAGACTATGCACTGTAACATCCAATCACAACCCACAATGTATAATAAATTTATTGATTTTTACAATAATTATCTTAAAAAGTCTTATCAATGGTATTTTGTGATTGAAGGGGAGTGTTACATTGTCACCGCATCACCATTAAACTTATTTTTAATTCCTAGGCTACAATTACCATAACTTGATTTTCTGAAGCAGAGAAACAGAGAGCAACCTGAAGAGCCTATAAGAGTGGAATGCCACATGTTTGAGAAGAACACATTTTGCAGTGGGGCTGCCTTTGTCCCCAGAGATGGTGGTCTTGAAGAAGATGACGGTTGGATCATAGCTTTTGTTCACAATGAAGATACAAACATATCTGAAGTGGGTTGAAATTACTCTTCATCTTATGATGGATCTTGCTGAGAATTATGGCATTATTTCCCATATACACTAATAAACTCTTGTCCACTTTTCTTTCAGGTTCATATAATTGACACAAAGAAGTTTTCTGGTGAAACGGTTGCTAAAATTACAATGCCTCGTAGAGTACCATATGGATTTCACGGAGCTTTCATGCCAATTTCATTTGAGACACAGTAGGACTACAGAGTGTAAAACAACAAACGCCTCAAGATCTATATTGGTCATATTGCTCCCCTCTGGTAAATGTAAATGTATATTTGGAACTGAAGTGTTAACGCCTAAAGTTATTCTTGAAAGACTGATATGTACGGATTGATTTGTGCTGTGTTTTCAAAAGCATTAGTGATTCTTTGGGTGTGAATGGCTGGTATTATT
>GmNCED7
TAGTAGTTAATGGAAACACACATGGCATTGGCAACTTCATACATGACTCTTGCACCTAAATATTGCTGCGTTCAGAAACGATCCTTCATCGTAACTTCAGGACTTTCCTCCGCCTTCAAGGTAATTAAATCTGTCTCTATTTTGCTTTTTAAAACCTAACGTCCAATTAAGTGAGTTGCATAAACAGTGTTGTTCACTTCATGAATTAACAGCCGATCTTAAGAGCGTTGCCTCAAATTCCGCGGCAAATTGATGCTTCCAAAACCTTCACAGACATCAAATCGAAATTTCTTAACGCTGTTGTGGATTCAGCATTTGAGTTTGTCGACCAGCTTGTGCTTCCATCTCAGGTGAGGTACCGACTGATTAAAGTGTTTTAGTTTCAAGCAGGGAAAATCAACTGGTGCAAAAATATATAGTGTTCTTTTGTAGAATAACTTTGCTCCGGTGGAGGAATTAGGGGAACCCGTGGCTATCACTTATATTGAAGGTGACATACCAGATCACTTTCCAGAGGGTGTCTTCATTAGAAATGGTCCGTACGTGCTATGAACTTTTGAACTCTGGGTGCATGTGCTAATTAAGATGGGAAAATGAAAAGAAAATTCTTTCACGTGCACTTTTATTATATCAATCTTAATGACACTTTTCGTTTCATTTTGCTCTACTGATTGTCCTAGGGCATAATTTTAAACAAAAACAAAAACTTAGGGAGTTGATTCTTAAATTTACTTGTGTTATTTGTCGACATGCTATTACAACTGTGGATTCAGGTCACGTGATGATAGATCATGTTGGAGGATAGAGAGAAATATCATATAGCCATATGGTTTGAGTTACTCCTTTTATTCCAAAATGATTGAGATTTAATGTTTTTCATACAAACTAAAAAAACAAGTACTTTAAGAGAGTTAACATTTATTAGGAGATAATTTTACTAAAATATCATTATTTTTTCTCATAATTTTAATAAATATATTATTAAATCTTCAAAGACTACGCTATTTATTATAGGATAAAATTGGGTTCGAATATCTCATTAGAAAGTGATAATCCAAATCAATTTGAATTTTTTTTAAAAAAAATTAAAATTACAGACGAAGGAAATAGGTGTGATAACGTTTAAGCTTGAGAAAAAAAAGACATTTAGTTCAAACCATTAAATTCAAAGTTGTTGTTTTATCCTATATTAAAAAAATACGGGATATTAGTATACCAAATACTTCTCTTTGTAAGGGTTGGTACCCGTATACCCTCTAGTTTCTATTGATGAATTTCTTTTTGTTGATAGAGAAAAATTAACATAAGTGCCTAACTATCTAATCATAAATTGCTTTTACATCCCGGGACTACTGGGGAAAGGACAAAATATATGTTCATTTTCACTCTGCCCACCAAGCACAATTAGAAGTGCATTTAATCCTTTCAAGTTTGCTTGTTATGTATCTAGACAAGAGTAGGACTGGGAACACAATCCTTTAACTATTGATCAAAATTTAGTATTAAAAATTTTAAAATTATAAGTAAAAATAGAGGTGAAATTAAACTTACAATTTTGTATTCTCTAATAAATTTTATCCGAAAATAAATAATATCATCTAAACAAATTTGTTTAATTACTATATATATATATATATATATATATATATATATATATATATATAATGCAATGGTTTTCTCACATCTAAATGTAGAGTATAAAATGAAATAGAATGAAAAGAAACATAGAAAAGCGAGAGGAAGAAGTACAAGTGAAAAATGTGATGAATACTGTAATGAAAAAGAAAGAATTACCAGATAGTAGGAAAAAAAAATGTAAAAAAAAGTAAATAAATATAAAGAACTAAAATCTAATTATTTATATTCATCTTTGTATATTGCTATACACGTACAGGACCAAACCCACTCTTTGGAGGATTGAAATCATCGAAGTCTATCTTGGGGAGGACAAATAGCGTTTGGGTGGAAGGAGAAGGAATGCTTCATGCTTTATATTTCAAAAGGGAAAGTGACAACGGGTGCTGCACCATCGTCTACAACAACAGATACGTTGAAACTGAAACATACAAGCTTGAGAAACAAAGTATCAAGCCTTTGTTTCTCCCTGCTGTAAAAGGAGATACATTCGCCGTTTTGTCTTCTATGCTTCTTAACGGGGTTAGCATTTTTAAGCACATGCTCAAAATAATCCGTCTTAATTTGTTCCAAAGATAACACACTATTTTTTATAATAATTTTCGTGAACAAATAAACAATTATTTTTTAAAAAGTTTCGAAGGAAACTTAAAAAGTAATTGTTTTTAAAAATCAAACTAAAATAAGCATGCATGGAGTGGCCAATTATATATGTATTGATGAATTAGTTAAGATTAGCAACTATATTCCTTAAAAAAGAAAGATTAGCAAGTATATTGAGTCATCTCACCAACGAGTTAGTTTTGAATATTCTCCTTGTGGATTTCACAGCTGAGATTTGGACAACTGAATAAAGATTATAGCAACACCAATGTGTTTGAGCATTCAGGCAAGTTCTACTCGGTTTCGGAGAATCACATCCCGCAAGAAATAGACATCTTCACACTAAATACTTTGAAATACTGGGATGTCAATGGAGCATGGAATCGTCCTTTCGCCAGTCACCCCAAGGTTTCTTTTACATGTAACGTGTGTATGGTATATATATCTAGTGAAAGTAGTGTGATGGGAAGAGTTAACCTTAGTTAATTTTACAACTGTGAACTGTATATAGAAGGTTAATATTTTCTCTTGTGTCACACTCTTAATTATTGTGTGCTTAATAAAAATTTCTTGATATGTTTAAATACTACAGAAAGTTCCAGGCACAGGAGAGCTTGTTATTTTTGGGGTAGATGCAACTAAACCTTATCTTGAAATTGGAATAGTTTCTGGTATATATATGTGCTTTAAACTCTTAATAATATACTTTAGTACTCATTGATTTTGATAAAATGGTTGTGCATGATGTGTAATATCGTTAACATACCCTTTATTAACCATTTTCAGCTGATGGAAAGGAATTGGTTCATAAAGAAGACATAAAACTAGACAGATGCTCTTTATGCCATGATATAGGTATCACAAGCAGGTATAATAGCATTCATTATCAAACCAAAGAATGAAATTATATAAGCCAAGGCTATATTAACTAGAATGAGAGTGTTAAAATTAATGCATCGATCCATTTCTATGTTTTTTGTTAGCAGGTATATAGTGATATTGGATCTTCCACTGATTGTAGATTCAAACAGACTACTTAAAAGAGGCCCGTGAGTATAAATATATATTGAGTACACACATATATACTATGACATAAAATGATAAAACCTTTGTAGATGGAATTAGCATTCCATATTATTGCATGTAGATTAATCAAGTATGAGAAGGAGGAATATGCCAGGATTGGGATAATGCCACTCTATGGTGATGAAAACTCAATCCAGTGGTTTGAGGTGGAACCTAATAGCACATTTCATATCATCAATTCCTTTGAGGATGGTCATGAGGTAACTTAATTATCAGCAAAGTATTAGCATTTGAAAATAACCAAGAACTTCTTCAGATACTCTAAGTGAGCAATTATTAGCTGCAAAATTGAGAAATTTTCTATATTGTACCAGGTTGTGTTGTGGGGTTGTAGAGCATTAGATTCAATAATTCCAGGACCAGAAGATGGTCTAAATGAATCTAAATTGTTCTCTCGGTGTTATGAATGGCGATTAAACATGAAAAGTGGGGAGGTTAAGGAAAAATATCTCACTGGACCAGAAAAGTTTATGGATTTTCCAGTAATCAATGCAAGTTTTACAGGAATAAAGAATAGATACGGATACACCCAAGTGGTTGATCCCGCTGCAAGTTATTCTGCAGGTAATTCTTTAAAACACAGTTTTCTCTATTCTTTAACTATTTAACAATTAATTACAATAACTCTTAATTACCATAAACCTAGATTCATAATTGATAATAATTTTCATGTTTGACCATTTAGATATTCCTAAATATGGAGCTTTAGCGAAGCTATACTTTGGAGAACCATGTTCAGAATTCCCTGTGGTAAAAGATAGAATGAAATAGCTAGAATTTTATTATGCGATTACTTTTTCTTTTGTATATGTTTTCCCCCCCTTAAAAGTATCAACTTTCAACTGTGTAAATCAGGGAGAGACACAACAAGAAGAGCTTATAAGGGTGGAATACCATACGTTTGAAAGGAATGTATTTTGCACTGGATCTGCCTTTGTCCCTAAAGAAGGTGGTATTGAAGAAGATGATGGTTGGATAATCACTTTTGTTCACAATGAAGATACCGGCATATCTCAAGTAGGTCAATTTATGTGTAAGTTAATTGATCGATCTAATGATCCTGCTAAGAATCATATATTAGCTAGCACTTTAATTTCTTTATTTTTCTGAATAGGTTCATATAATTGACACAAAGAAGTTTTCTGGCGAGGCAGTTGCCAAAATTACCATGCCTTTCAGAGTTCCATATGGATTTCACGGAGCTTTCATGCCAATCTCCTTTTAGATGCCGTAGGATTGTGATTTGTGTTGTCTGTATTAATTTGCAACTCTAGTCACTAATGTTGATGGCTGATGTGTATCATGCTATTATCTACTTAGTACGGTTATTTAAAATAAATAAAA
