# Supplementary material for: Genome-wide identification and characterization of NCED gene family in soybean (Glycine max L.) and their expression profiles in response to various abiotic stress treatments
Source: PLoS One. 2025 Mar 25;20(3):e0319952. doi: 10.1371/journal.pone.0319952 (PMC11936224; doi:10.1371/journal.pone.0319952)
Supplement: S5 Data — (TXT) [file pone.0319952.s005.txt]

>GmNCED4
CAACTTTATAACAATCATTTTGATACACAATATTTAGTTAGATGTATACATAATATACCGTGCTTTCAAGGCATTTTGGTATGTATTGAAGTTAACTGTGAATATAGACACACCAAGCTACATTTAACCCACACCTATATGCATGGCCACTTCATATAAAACATTCCTAGTGAATTGCTCCATTCAGAAAAGACCCTCCTATGTCTCGGACAATTCTGGTCACTACAACCTTCCACTCTTCCTTGCCTTTAAGGTAAACATATATATCCCCTCCATTGCACACATTTTATTTATGTTGTTTTTGCTTTCCCCACTTTTACTGCAAGTCGTGAATATGTGATTTATTGAGCAGCCACTCAAGAAAGTTCTGCTTGAAGTCCCCTTGCAAATTGATGAAGTTCACAAAACCATGGCAAACACTGCAGCTATATTACTTGACGCTTTTGTAGATTCATTCTTTGAATTTCTTGACCAACCACTGCTTCCATCTCAGGTACCAATATAACATTGAGCAAGTGCTCTTCTTCTGGACTCTGATTGCTTCAGTGCATGTTCAAAAGTACAAACAACACATAAGGTTCTTTCAAGGTTTCAAACCTCTAATCAATTGTGTTTCATTAACTGTGCAGAGTAACTTTGCTCCAGTGGTGGAGTTAGGTGAAGCTATAGTCGTGACAAGCATCCAAGGACAAATTCCAGATGATTTTCCCGAGGGTGTCTATATTATAAACGGTGGGATTCCTTTGAAATTTTTATTAACGCAACATCATTTCTAGTATATATGATAATATAAATAAACTCCTTGTGTGAGTTACATCTTAAGCACTTAACTACTTGTCCTTCCTTGTGGATCACTTATAAATGCCATTTCTCCATTGCTGAGGAACAAAAATGCGAATTTTACATTGCTTTCAGTGCTTGTATTGAAATTCTAATATAATATTTTGAGGAGAAAACAGTGAAAACGATGCAAGCCACAGTGGCAGGCTCCACGTTACAAAAAATATAAAAGGGTAAAATATGTTTTTGCTTTTTTCTAAATATTCTAATGTGATTTTAGTTTTTGTAAAATATTTTGTTGATCCCTCTAATTTTTAAATGCATCACTTTTAATCCTGAAATGCCAACTATACTACTTAGTCCTTTATGAAGCGGTAAATCATTCAGAGGACTAAAAGTGACACATTTCAAAATTAAATGACAAAAAATAATTTTTTTTTAAAAAAAAAAGACTAAAACTCAACTTCAAAAATTTTAGAAAGACAAAAAAATATATTTTACCTTTATCAGAATGTCACGGCATGAATATATTATAAGGTTGTAAGTCACTGTTTGATACTATTATTTAATTAATCTAGGAGCATATTAAAATCCCAAATACCATCAGATAAGTCTTCTTGCTGCATATCCTATCTTTGGAGGTCAACTCACATTTGGGTGGAAGGAGAGGGAATGCTTCACGCAATTTATTTTAAAAGGTCGAGTCAAGGGATTTGGACTGTCCTCTATAACAAGTACGTTGAAACCGATACTACAAGGTTGAAAAGCAACGAAGCAAACCATTGTTTCTTCCGGCCATAGAAGGCGATTCACCAGCCATTTTGTCTGCTTATCTGTTAAATTGGGTTAGCTTATATATACTAATAATTAATAGTGTTATTCTTAGCACATTAAAATATAGTAGCCTTGGTTACAAAGAAGTAGTAGTTAAAATAGGACTAAGATTAATGATCTAGTTAAGATGAGAAGGTACAAATAAAATGTTGTTTCTTCTCTCAAAATCCATGCATTTGATGGCTAACAATCAAACTCACATGTGAGGCATCAAGCAATAATTTGATAATATATTTTGGACCCACAATTCCTAAAGATGGTGTTATCACTTGGCATGCCTCATTTAGTCACATTCTCGTGGATTTAACAGTTGCGATGTGGAAGTGAACAAGTACATCAGCAACACCATTGTCTTTGAGCATTCAGGGAAGTTTTATTCAGTCGCT
>GmNCED5
ATATAATGGGATAAAGTTTATTTTCTGATCTCCTATTCGAATATGCATAGATGGGATAAAGTTTATTTTCTGATCTCCTATTCAAAATTTTGATAGGTGTACGTTATCTTTAAATCATATGACCTTTTATTTTAGTATGTACGATAAGTATCCTTCATTATTATAAGTAGGGTGTTAATTACCTTCAATCCAAATTGAGTCAAACTGACTTGAATAATTTAGGTTGGATTATTAATGTATTTGAGTTTGATTTCATAGTAAATACTACTAATATTAAGATTTTAAGTATTAGAGTTATAAGTGTTTGGAATTTTACTTTCAGGAATATTGTTATTTTTTCATCTTTTATCATATTTATTTTTTCTGTCATGTTTGTAATATTAATTGATCATATTTTGTTTACTTGTTTTAACAAAGTTGACTACGACAAATCTGGTTGCAGTAAAACTTATTGTAAAATATTAGTTTGTAGGAAATAATTATGATTCAGACTATTATAGTAAATCTTGCTGAATAATATTTTATTTTAATTTGTATTAGTCTATTTTAGAATATTATATTAACGATATTAAATGAATCAATTTTACTACTTTCAGACATATGATAATATTATATTAATTGTATTGAATATTTGGATGAATCATGATATAAAATAGTAGTTCTAAGAAAAAAAACAAATTTAAATAAGTAACCCGTTGGCCCAAATCAAACCAAATTGTTCACTAATGGGTTGGATTTCAAAGAAATTTTTAAAAATCGAACCGAATCAAACCAATCAAATTTTGATTGGATTGAATCCTAAATATGATCAAAATCGACCTGAACTGACCCGCAAACATCCCTAATTATAAGTGTAAAAGTTCTTACTTGAGATTTTAGACAAAATTAAAATAATTTCATGTTAATTGATCCACATGATTGATGATATTTTAGTCTTTATTTAATTCTTTATTTCTATTTTTTATATTTTAAAAAAATATGTTTTTAGTTCCTTTGTTAAGATTAAAAATAAGATAAAATGTATTTTAAGTCTCTATATTTTTTGTTTAATTTTATTTTTAGTACTCAAATTTTTATATTGTACAATGTAATCCTTGAAGTTATAAAAATCGTGTTTTAAATCTCTCCTCATAACTTGAAGTTAAAATACATGCAGAAAAGTGGAGTAAACCCATTGATTAAAAACACTTTTTTATAAAGTTTGGGGACTAAATTACATAACATAAAAATTTATAAGATTCAATAAAAAAATATAGAGAATAAAAACATATTTTATATTTTAGACGTATTATTTTTAAGCAATAAAAAAATTAAAATATTATATTAATAATTAATCTTGTAGAAGAATTTAATTGATCAGCAAGTAATCTCTCCTTTTAGTAATTTTTTTTTTCACTTACAATGTTACAATCCGAAATAGTATTCAAGAGATTTGAATTTAGTATCCCTCGCATGTATCATCTTAATGTTGGTGAAATATTTAAAAGTTCAAAACTTGGAATTTTAGTGAAGATTTGGGGGGGGGGGGGGGGGGGGGGGGGAGGAATTGAATGATTTTGTTAGATGCGTATTAGAATTAAAGAGGAAAACTTGGAGGTTTTAAGTAAAAAAAGTGTAAAACAACTTAATTACTTTAATTTAAAAAAATAATAATAAAATGAGAGTTTGAGGGTTTATTAAGAAAATTAATAAAAAAATAAAATTGTTTAATTTTAAAATTAGAGAAACTTAATTAATATAAAAAACTCTTAAAGGACCAATATCACACGTAATGCAAACTATAAGAATTAAAAGTGAAATTAATAAAAATATAAAAATAAACTCATTGCTAGCTATTTGAACTTTGCCGTGAACTTCTTCTAAAAAGAAACCTTTGCTGTGTACTTGAAAATTGAAAAGTACTAGTTTAATTATAATATATTAACTTGGCTGTCTTGGTATACTTGGCTAAATGAATAAAAATACATATAAATTAACGTATCAAAGTAAGGGCTGGAGAA
>GmNCED3
TATTTATTGCTATTTTATACGTTTGATTTTTGTATTGGCTATTTTATACGGTTTAAACCACAATTATTTGTACGTTTAATTATTTTTTTACTCCGAAAACATTTGTATTTTTATTGCTATTTTAACATCTATAATAAGATTCTACATATGACAAGCAAGTGGATTATATCATTGTAGTACGAAACTGCAGTATATATGCACGATCACATTGTGTGTGCACCTACTACGTCGTTGCTGATGGAAAGCAACTTCAGGGCCAAACTACTTGCGTTAAAATAATTGCTTTAAATTGTCCGGTAAACTACCATATAACTTCTAAAATAATTGTAATCAGTTGAATGAGCTTTACAATTTTAAGCAATTATCTAGATCAACATGATGCTTGGAGAAGTACGTATATATGGCTTATAAAAAAAACATATAATTTTAACCTAATCTATCAATAGCCAACCCTATAATTTACATTCAATAACTTGGTTTTTAACTTTATAATTAATTTGATTGTTTAGCTTTTGTGCGTATTAGAGACAATGACCGGCAGGTAACCCACTAGCTAATTAATGCAAGAAAAAAAATGCCTTTTTCTTTAAAAACAAAATACAGCTCAAAGCTCTATGCGAATTGTGAACCATCCAAACTCAACATTGGGCAAAATCGTACACACCTAAATATATATTTATTACAATATCGCAACCATGCATTTAAAAATATATAAGTGTATCGATCCATTGGCTAGAAGAGCTCCTTTGTTGATTCCTATTGTCTTCTTCATCGATCCCCTACAGATAATGAATAACTTACGTACATGTCAAAGACAAGGGCTAAACAAACCAACAAACTGAAACAATACCCCCTTTCCACATTAGTCATTAACTATGCTTAGAAATTTTCTCCACATATAATTACACACATGCAGTCTGGTTATGCATGTGAGTTAATAACACTGTAAAAAATCCACATACTAAAGGTTTATTATTAGGCTTGTCTCTGTTAATATAAAATTATTTAACAAAAATAAAATTGTTAGTACAATTCATGCACGCCAACATTATGATACATTATGCTAAGAAACATTTTGATATTATAAAAACTTTATATATATAATCAGTAGTGCATCGATCTTTTCGTTTATATAATACATTATGTTGTTATTTTAAATATACAGTATTTTAAATATAATATATTATGTTGTTATTTTAAATATACAATATTTTAAATAAAATTATATAAAAAGAGATGAATAATCAAACGAGTAACCATAAACATATAATTTATTTTAGTATAAAAAATGGTAATTGTTTAATTGGTAAGAACATATCTTTACATTTTAAACCAATGATAATTCATAATATAAAAAAAATTGTACATTCTCTCTTTATCTTTTACAACAGAAATGAGATTGTAAGTTAATGAACTTCTAACTACTATTTTTTTTGTTTATATTTGTAGTAATGAATCGAAAACAAATATAAAAGAATTTACAAATTTACATATCTTAACTCAATTAATTAAGTTAGATATATTGATTTCTAGACTTCTACTAGACACCGGTCCAGGTATTCACTGACAAAAAATGCAACTTGGAAGGAATATTCCGATACAAGGGAAAGCTCCACATGCAGTTGGAAACTATTTTTTACACTTCTTTTTATAACGCTATTCTTTTTTCTTTATCTTTTTTCCATTGTATAGTATTATTTTACACTCCTCTCTCGTGCCTGTATAAAAAATGTAAAAAAATGATTTTAATTTCTTTGTTAATGTAAAATGTTTGAGTAATAAACAGTAGACATATACATTTCTTTATTCTAAACACCTCATAAATAATCAAAGATCTAATTAATTGAACAACTTACATAAGTTATTTATACTTAAATTTGATTCTTATGAATAAAAAAAGATATCATTCACATTTGTTAATATTTTTAAAAATGTTTACTTTGGTTTACTATTTATTATGAAGCTGGTTGTCTTGCATCGAAACACACAATTTATAGTTA
>GmNCED13
ATTTCATTTCAAATAATAACATTTTTTAATGCTAATTATCAAACAAAAACAATAAACAGTATCTCAACAACAAAAAACTACAAAATTGATACATAACTTAAAAATAACCTTAAAATGGAAAATTAAGGCACCGGACACAAATAAACCTGAAATCTAGAAGACAAAACTACAAAAATTAGCAAACTAAGTTGGGCCAAGTAGTGAGGAATTCAGGTAGTTTGTATGAGGTCCTATGTAAGTTCCAACTTCATTGCCCATATTGTATACTAAAAAATTTAAAATAAATAAATAAATAACTTAACTGCTAGAAATAAAAAGTCAAAATTTTCTTTCCTTCCACCATTTCTTCAATTCAAATGTCAAAATCCTTAAAAAAAAATCTTAAAATGGAAAGTTAAAACATCAAATTCATATAAAACTTAAAATTTGGTGACAAGACCTAACAAATTAACACGCTAGGGTGCAAGATCCAAACTTCGTTGCTACAGTCATAAAAAAATGAAGAATTAAAAAAGTGAACCTGTCTTGTTACTGTGATCTCGGAGTGTCCTTCGTATCCGAGAGGGCTTCTGGAGCTGTGGGAGTTGTCGAAGACGACGGAGACGGTGGCCTTGGTGATGCCGGCCTGGCCCTGCTTGTATACGAGTTCCTGGAGGTTGGAAGCCCTGACCTGCTGCAAGTTGGTGATGCCGAGGACGAAGCAGATGGAATCGAGGATGTTGGACTTGCCGGAACCGTTCAAGCCGGTGATGGCGTTGAAGAAAGGGTCAAAGCCCGGAACCACGGTGCGGGTCGCGTAGGACTTGAACCCTTCCAGGCAAATCTCCTTGATATACATCGCCGGAGAGGGAGGGGAGGAAACCACGCCGTTTTCAGGGTACTCGCAAAGCAAAGGCGGGAAATTTTAACAAGATTCAAAATGACCCTCGATTTCGCCACTTTATTTAAGTTTTGCATTTTTTTTTTTTTACTTGATCAAAAATACTCTATTCGTGATACATAATTCTTATTAGTTAAAGAAATTTTTTTAAAAAAAAACAAACATTCATTTTTTTCACTAAATAAATCATACTTTTTGGGTTTTTGAGATTAAATTGTTACTAATTTAGATATACAGAAATCAAAATAACCATTTTTAAAATCATGAAAATACCGAAATCAAAGATTATGAGGCTTTAGAATGACTATTAATTACTTGATAAAAAAAAAGAATGATTATTCATTAAATATATTTCATTTGATTTTCATTTATTAATAATATGTAAACCTAACTCATAGAAGTAATGTAACAGTGTAAGAAAATTAATAAATATTTATTCTTTAATACAAGTGAGTGAGGATTAATATCTCAAATATAACATCAAGTTTTGTAATCTTAATCAATTTTTTTTATAAACCCACAAAATTATATTATTCTAGAGATTTTCTAATTTTTTCTCCAATAGAAAATCAAACTTGTGTGTCATAATTGTCTATAAATTAATTTATATGCAAATAATTACTTGGTATAATTGTTCATAAATTAATTTATATATCCGTAAAAAAATATTTTGTATAAATGAATGTGATGCTGATACGTACATAAAAAAGGTATACAATTTTTTGTGAATTACTTCAGAAACTAACACCTGAAACTTTTCTATTTAAGATTATTCTTGTTTGTAAGTTTGTATATTTATTTATTTGTATGTAAATGAATGTGAGACTGATACGTTAAAAAAAAGGGTATAAAATCTGTATGAAATTACTTCAAAAATTGGCACTTGAAACATTTCTATTTGAGATTGATCTTGTTTGTAACCTGTAAGTTTGTATATTTATTTATTTGTATGTAAATGAATATGAAGCCGATACGCAAACTAAAGAGGTATAAACTTCCGTGGGAAATTACTTTAGAAATTGACACTTTGAAACTTTTCTATTTGATATTATTTTCATCTGTATATCTATTTATTTATTTATTTTTATTAGTACAGAATACAGATATAGTATAGAATAGA
>GmNCED14
ATTTGGGATTGCTTGGGTGTATTGTTGAGCATTGAACAATCAAAATTTCTAGTATTTATGGCTGATTCCCTTTTTTGAATTGTTTGATTATCCATTTTATTTTTTCATTGACCTGTGAAATATGTGAGCTCTAATATAATGTAGTGTCAATTTGGATTAGTGATTACAATTTAATTTCTAATTATGATCCCAGTTCAATTGGAACTGCACAACCAGATTTTCTAGGATGTAAATATTTATATTCTTCTGGATTCCCCCTCCTTTTTCCTTTCATCGTTATATTTCTCTGTCCGTACATGCCTTTTTTTTTTCTTGCTTCATTACTGTTACGTCCCTCCCCCATACCTTCGCATAGCGAAGAGCATCTGGGCAATGGGGTACGAAGTTTTTATTACTGTTAGAGATATATTGTTAAAAATCATTCATGTATATTTGCTTAACAACTAAAGCTTGTGGAGAGTTGGTTCGTGACAATTGCATTCAAGGTACTCATTGGGTTGGTATTAACTTCTTTTCATCTCATGGGAGGTAACTAGACAATGATGAGTGGAATTATACCCTAAACAATATAATATTCTAGATAATAAAGCATCTTCCATACAGATTTCGGTTCACTTGTTTTGTGAATTAAACACCAGTTCCAATTATACATTCAGTTCTGACTTTCAGCAGCTCATCATAGTGGAAATTAGATTGTTTCTGATGTTCTTAAATTTTGGGCAGTCAATTTCACAACACAAAATCGTAGTTCTGGTATTTGTTTCTCCAATTTTGATCTATTGAATTGCAGAATGATTCATGGCTTGCGCATCAAAGATGGAAAAGCTACATATGTTTCCCGTTTTGTGAGAACTTCTCGTCTTAAACAAGAAGAATACTTTGGAGGCTCCAAATTTATGAAGGTATGAAAAGAAAGTGAAAATTTTACTAGTCTTAGAATTTAGAAACGCTTTGTTTTATTGAGACAAATGTAGCTTCTTATGTCATGTTCAGATTGGAGATCTCAAAGGTCTATTCGGACTCTTAATGGTTAACATACATATGCTGAGAACTAAATGGAAAGTGCTGGATGTTTCTTATGGAACTGGAACAGGTAATTTGTGCTATATAATTGTTTTCAAATTTAAGGTCCCTGTACATTCTGCAACTTTGTTTAGTGCGATTCAAATAGTTTTTCATAATGTATGACCCATTTGAAGACTCCACTACTGTTGCAAACTTGCAATATGTATAGGCTGCTTTTATTATTGATACATCACAAAATGTATTAGAACACAATGCCTAATTTATCATTCCGTTTTTAAAGTAGCCCTCAATTTTCTTTTCCAAATGGCCAGAGAGTGCATCACAAAATATATTAGAACACGTTTTGGTGAAATCTTTTGATGGTTTTTGACTGGGAATATTAAGTCTTGTATATGACTGAAAGTGCCGAAACTAACTTGTGCTCATACTCAAATTTCTACCAGCTAATACTGCTCTCGTATATCACCATGGGAAACTTCTAGCACTCTCAGAAGCAGATAAACCCTGTAAGTATCATTCTTATCCGTTTAACTTTTATGAATGGTATAAACCTTTGATTATATCTGACTTGCCATTGACTGTATAGATCAAAGAGGTTGAAAAAATTCATCAAGCTATGATCTTAAGTGGCAAGGGTATTTTCTTTTTCATGGAGAAAGTAACTGCAATCGAATTAGTAACTTGCTAGCTATAGTTGTGTTTACCTCTTCAGTGTAGGTTTGAAATAGTTTCATTTTGAATTTTGCAGATGCTATTAAAGTTTTTGAAGATGGTGATTTGCAGACACTTGGCATGCTAGATTATGACAAGAGATTGGGCCACTCCTTCACTGCTCATCCAAAAGTTGACCCATTTACTGGTGAAGCCATCTTAAAATAAGTAATTAAATTGACTGATTTAATGGAATAGTTATTCCAACGAATAAATATCCTGTATGCAGGGGAGATGTTTACACATACAGAGTAATTTCAAAG
>GmNCED11
TAAAAGAAAACCAAAAAACTTTACAAAGAAAAAAACTAAGCATTCAACAGTGGAACGTGAAAAGAAGATTAACCATAATAACTTTGAAGGTTGAGTCCCTTGAATTCATATTCTAGCCTATTTATCTATACATTTAGTTACTTCCTAATTAATTTCTTTGCAAATGGAGTTATGACAACACAAAACGCGCGTCCATTACAACCTGGTCCACTCTAGTAGATGCTACCAAGGTTCCGTATGTTGTGATTATGATGTATTTACCCATTGGCCATTAGACATAAAGAAACAAGAAATATCTCTTCTAATGGTTCATTGTTTAGTTGCATCATGCATTACATCATTTTGTTCATTCCTTTTATTAATTACCAAGGGTTTTATATACTTTTGCAAATTTCTGTGTATTGAAATGGAGATGAAAAATATCACATGCCATCTAATCGCTTCTGTTACTCCTTACATGAAGTCTAGCCATTGAACTAGCCAACGTAACCTATGTTCAATCAAAATATGGCCTTACACGTAGCACAGAGTCAATTTTTGTCAACATATTAATCCTGCCAAAGGACAGGAATATTGTTTGCATAGTTAGCTCCAAGACTTTGAAAAAGTTAAGGAGAAGGAAAGATGGTGATAATTTTTGTTTTTTCATCAAAGCTTGACACCTATTATTATTAATTTTTTATTTATCACTATTTTTGGATAAGCTTTCAATACAATGAAAACTATTGTATTCTTTACAAATTTGTGTACATTTATATTATAACTAAAAGAGCATAAGTTTGGTGAAGTCACGCGCACAGATGCATTATTGATTACAAAATTAATAAATATATTTTTTTAATGAAAAAGGTGTATTAGAAATAAAAAAAAATTAATAATATTTTTAACAAATATATTTTTATTCCTTAATTAGTGTCTTGAGTATATATATAATTTTATACTCTTAAAACTACTTCAAACTTTTTTCTGAGTTACCGAATCAACTTTATAATTTATGATATTTTAATATTTATATTCTAAAATATGATATGATCAACAAGTAATATGGTGTTATACACGTAGATGCATGCATAATTCGAGAGGGAGCATATAAACAATATTTAAAATATTTTAATTTTATTAGAAAAGAACAACGAATAATTAGCTGATTAAAATTCAAGATAAGTTTAATTTTTATATACCGTTAATTAACATATAAATTTTTTTATATATTAATTGATTAAAAAATTATCGACAAAATTGTGAAATTAATTTCTATAAAAATAATAAAATTAGTTTAAATAAGTATAGCTGTTTGTTTAGTGCTATTAGTACGTACTAGTATTTGTTTTTCTGTTGAAGATATCCTAATGAAAGAAACAAAGTTTAGATATGAAGTTGAAGTTAGACTTGGTAATCCATAAACGTGCAAGAGATGAAGAAAAAAAGAAAGAAGAAGGGAGTGAGGTGGGGCAAGCGTGTGGGGAAATGGGATGTGGAGTGACCAAAGATTTGAAGGAGAAGAGAAAATTGGCCACGTGTAGGGGGGGAGTCACACTCTCGTTGAGGGAGCAACGCGGGGTTCGACGTGTGCAAAAGAACAACAAATGCCTTCCCCACTACTCTCACCCAATCCATGAATCAAAAGCCCATTACCCTCCTACACTAATGGGCCAATAGAGAACAACTATAGTCAAAAACACTATTCTTCTCTCTCTCTACCGTTTTTCTTGTATCAATTGTCATGTGTGATTGCTCTCAATTTAAGGAACTTTCCCCCATATTTTAATATTATAAGCACTCTCTATACTAGAGAGAGAAAGGGGGGGTCGTGGCATAGTTTCACGCCGCTATGTCCCACCTTGTCCCATTCACTTATTGGCAATCCTCCCTTTTTTGAGTCCCCTCCCCCCATTTTCTTAATCCTACACGTGGTCTCCTCCTACATGTCTCTGTTCACCCTTCATCTCTTCCCCCCTCCCCCCACCACTATATATACTCCCATATCTCACTCCCCACTC
>GmNCED10
CTAATAATTAAGCCAAAAATGAAATAGAAAAGGTTAATTTCTTCTAATGTTTTTGAGAATGGATCGATCTGGTTCACATTAGTTCAAAATTAAAAAAATATACTATTATTTCACAAAGTAATGAGGCCACGTTCTTTTTAGAATGGAACGATTTGGTTCACATTAGTTCAATGGAGTATAATTTAAGTAATCATATTAACATATATACCAAAATGATATTAAGTGGGTTAATTTTAGAGACATAAAGGAAACAACTTAAAAATTTCAAAATTTTATTAGAAATTTCATTATTTCACAAAGTAATGAGGCCTCGTTGTTGTATTTAATTACGATGATTTGTGCCAAATATTATAAGGATGCAAGTATATTCTTAATTAATGATTCACGTATATGTCATAAATATTTACTGTACAGAATTCAATTACTGTATACAGAATTCAATTTTTGTTTGCAAATTTAAAAATTTGAAGCTTACATTTATTTTAATTTTAAGGTTAAATTAATTTTTTAGTCCTCTAATATATTATTTAGGTTTAATTTAATCTTTTAATATATTTTTTATTCAATTTAATCATTTAATATTTTAAATCAATTCAATTTAGTCATTTTTAAATTATAAAAAATTATACTTTGTGATGGTTCAAAACCACCATTAAGTAATTTTAAACAACCACAAAATACTTATTTTTCAATAAAATGAATCTAAAAAAACTAAAGGATCAAATTGAAAGAAAAAAATTAAAAGAACAAATTGAATAAAAAAATAAATTAGAAGATTAAAAAACTAATTTAACCTAAAAGGTATGAGTGCACAAAAAAAAACTAATTTAATCTGATCCTTTAGTTTGTATTTTGTCCAATTTGATCCTCTAATTTTTAAAATCGGTTCATTATTATAAAAAATATCTAATTCAAAAATCCCTTATTGACATTTTTGAACTGTCATAAAGGGAGAATTTTTCACTGAACAATCAAATTAAATCAATTTAAAAATTTAGAGGACCAAATTGGATCTAAAAAAAAATAGAGAATCAAATTAAATTTAAAAGATAAATTAGATTACTAAGAAATTAATTTAACCTCATTTATAAAATAAAAGATTCATGATAAGAAGGAAAAAATAAATTTTACAATAAAATACTCAATCGAAATACCACAATAATTTTGACTGAATCTGAATGTAATTAAAATTAAAATAAATCATTAATTATTTTATTCTATATTTATTAATTATACATAAATGGTAGCATTAATTTTTATGCATATACTTAATACTTTTATTTTCTTTTATTTTAAATATTACTTGTTTTAATACAATTGAATTTAGCAAACTGACCTTTGTAGTTTTGGGGAGATTTTTTTTTTTGGGGGGAAGTGTATATTAACTTTATATATAAAAGATTCAAGATTATAAGGAACAAAAAAAAATTGCTATAAAAATCTCAATCTGAATACCAAAATAATTATTACTGGATCTGAATGTAATTAAAATCAAGCATTAATTATTTTATTTTAAATTTATTAATTCATTAATTGCACATAATTGATAGCAATAACTTTTAACGCATATAGCTGTCAAAAAAAACTTTCAACGAATATACTTATTACTTTTTTTTGTTTTTATGTTATTTTAATTATTATTTGTTTTAATGAATACAATTGAATTTACCAAAATGACCTTTGAAGTTTTTTTGGGCAAATTATTTTGGCAAGTGTATATTATTACTTTATTTTATATAATAAAAGAAAAGATAAAAGATGTATTCAATACCCGCAGACGCATAGTTGATTGAATCGAACCTGTTGTTTTAAACCTTTTTGATCTTAAAATGGACCGAATTTGATCTCTCCTAAGAGCAGCGGTGTAAGACTGCGTGAGGGTTTTGGTGGGGCGATAGGTTTGAAGCAATTCAAATCCTCCCTTTCCCTAACAAAAAATAAAAAAAAAATATTTTCTTCTTCCCCACTCTATTTATACCGAATTTTCCCTCTCCCTTTCT
>GmNCED1
CTACTTAGGTTGAAGTTGGATATATTCTTAGTTACCATTTGTATTTCTTCATATCAAGTTATTTTATTAAATACTATTTTGTTAATGTCAACTTTTTTTTATTATGTTATTAGTATAAAATATCCACTAGTTTTACTCATGATTTATTTTCGTTAATAAATTTGGTTAATCATCTTTGGTGAAATCTCTCCTCTCAATCATACTTTTTTTATCCATAAGACTAGAATTCAAGGTTTTATTGAAGGATTAAGGATCAAACGGAGTATTACTTAAGCTAATGACTTATTGATCGGTTTGACAATTGTTAGATTATATAAATTTATTAATAAGTAAAACTTAATGGTTGAAAATACATAGGATCCCAGCAAGATCTCCATGTTCTTATTATTATTATCTTTTTTGTGTGTGTGAGTGTGTTTTGAAGACAAAGAAACCAATTAAAATTTCAGCTTGAGCTCATGGTTCTAATAATTTCAGGTAATTCGTTACTTTAGATTGAAAAGGTGGGGTTGTAAATTAGCTCCAAGATTATCAAACTCGAGAGTTTATATAAACTGGTGAGAGTTTTATAAATTCAATTTGTGGACTCAATTCGTAGATTCGTAAGAGTCTAATTCATATAAAAATTATAATAAAATATCTATAAATAACATATTAATTAAACATTTCACAATATAATAAAGTAAAATAGTAAATCATAAATTTCACAATATTTAAATAACCAAATTTAGTAATGCATCACTACTAGATAATAATTTGGAGATATTATAGTAGTGGTAAATCATTTTCATCGAAAGTTTAATGTTATTAGAGAATAGAGATTTGATGTTATTAAAGGTAAGAATTTTTTTATTCGAGAACAACACACTAAATGAAAACCTTTAACAACACTTTTTTTCTCTCATATATACCATCTTATAATTTATTTCTTCTCTTTCTCTTTTTATTGTGTATTTTATTATATAGATAAATTATATAAATAAAATTGTTATACAAGTTCTCTTCTAAATATATCATCTCTACTGAACAGTAATTCTTTAAATGTATGGCTATATTGCGGTTCTTGCATGATGATCAAATTGCTACTCCCAACGAGAAAAGTAACAGAAGGAAGGGGAATTAAAAGATCTTCAACTCATGGAACACCAACCTGCTCTTGCGAAAGACAAATTTAATATGTACAAAGCTGCTTTGCCTTAATTTTGTTGATACTGTGGAAGAGTTGAGATATTAATATAATGCAAATTGTTGCTTTTTCTCGTCAATTAACCATCATAAGTAGAAGGAAAACTAGCAAGAAAATATTTAATACCAAAACTAATCAAGGAGTTACAATAGTCATGGAACATAATGAATAATAGTCAGGAATGTTCTATTCTATATGTCTCCTCTCTCTCACACACATATACGCACGCACACAACCGTTGATCATCAGTTACTTTTAATTTAATCAAAATTATAGATATAATTATGTTATTTATATAACACTTTACTATAATAGTTGTATTATTTTACATAACAATTTTTTTCTATTTTTGTTCTCATATAAATCATCTTTTACCACAATTTTTTTCTTTCCTTCCATTTCTCTCTTTGTGTAATGATCAAATTGCTCCTCCCAATGAGAAAAATAACAGTAGGAGGGGAAAAAGATCTTCAACTCATGATGCACCAAGCTACTGTTTCTGATCATGAGCATTAAAAATAATCTAAAACAAAACAAGACAAATTAATTATGTACAGCCAGAGAAAATTGAAATGCTTCATGTCTGCCACTTAAAATGCAAGAATTTTGGTGTCCACAACATTTTAAAATGCTGCCATATTTATTCTACCCCACATGAACATTGATAGAGCACAAAAACCAAAACAACCATGCAAAAGCCCTGAGGGCAAATATGTAATTAAAAGAAACTCACAGTGCAATAGCATATAGAAACTATTCCATGTTTACATTTATAAATAGCACACATTTGTTGCCACCTTCACATGCCAATACA
>GmNCED2
ATTGGTTATTAAAATTTATAAGTTTAATAAGTACATATTGTGGACTTAAAATTTTTACGTGATCAAATAATAAAAAATTGTTTCGTATGTGATGTTAAGGTAACTAGTTATTATAAAAGTTAAATAAACTTACTATAGCTAATGGTTTCTGATTATATTACAATGTAAAAAAAAATCTTTTAAGTGTTGATTAAATGATTAGGCACTTGGCTAACAAATTATATACGAGTTTTGATTTGAGACCAAAATTTATTGGTATTAAAAAAAAGACATTACACACTATGACATCAATTTTTTAGAAACTGATATTATATAATTTAGTTTAACATTAGTTTTCTAAAATCGATATTTATATTAATATTTTTATTGTCAATAATTTAAAAATAGATTAATAACAATGATGTTAAAAGTTTTTGATGATTGATGTTAAAAATTTATTTTGTAGGAGTGGAAATGAGATTTATAAAAACATGCTTACTCTTTTTTTTATATATAAAATAGAATTTGTGAATCATTAAATTTATGTTAAAATTCATGCATCATATTTTGAATCGACATTCAAACATGCTCTTACTCAGTGGTCTTGATCTAAGGTGTGATAATTTCATGTCTCCATTATTACGTCATATTCATGCATACGTAAAGATTGCTATTTATTTTAATTAGCAGCTGATCAATTATCATAGGCAACGGATTAAATCTACAGCCAGTGAAAGTGAAACTTGAAATTAGACTGAACTTGCTAAATTTACAGGACAGTGTATAGCTAGATTGTAAATATCGTCATGACGTCTAATATTTGCGCACATGAAAAATGGACAGAATGATAGAGACATATACATGTAATCTCTGAAAGAATGGTTAATTGGCTAGATTCTGTGGCATTAGATTGTGTTATTACTATATATACCCCATTCGAAATGTTATTTAAATTATTATCCAATTAAAGAATATAATTAAATAGTTTATGGCCTAAGATTACTCCAAGACCAAGGAGACATTAGTGTCGTATTACACAATGTAAATGCCTCTTTTAGTCTCTTACGCTGAAAAGTGAAAAGGACAAAGGGGGTATCAGCTTTATTTTATCACATGTTGTTTCGGTGCTCCTTTTCTAATTGGAAAATAATTATTTTTATATTGTTTAGTTATCTTACATTAATGTTAACTGATTTTTTCGCCAAAAATATTTATTTATATTTCTTATAGTCCTTTTATAAATAAAAAATGTTCTCACACTTAAATTATATTTTCAAGATGTGTGTATAAATAATAAAAAAGAAAATAATTATATAATATTATAAAATTTGATTAAAATACCGAGTAAGTAAAACCATCTAATAATAAATAATTATATATGATAAGTGTCATAATTTTTATAATAATTACTTTCAAAAATCATACTTGAATTGATTTAAAATTAATTATTGTTGTAAAAGTCTCTCTCTCATATATATATATATTATTCTGGTTAGGGTTCTATTACTCTTATGCAAGTAATTTTTATTTGAAATATCGTAAGTATTGACTTGGTAGGTTATTATATTCATACATCCAACTCCTCTTTTCATCTTATTTTCATCATTCTTTTTTACTTTTCATTTTTTTATTACATTCTTTGTGACATTTAATTATCTATTTTCCTGTTTTATTTTATTTTTCTCAGTATCTTTCTTTTTCCTTCTACCCGTATATTGGGGGTATATGTTAACATTTTGCTAACTTGATTATGAGAGGAGAGAACATCAAGATCCACTCTCTTAAACAATATCTGGTTATTTATTTATTTATTTTCAATTATGAAAATGTTTCAAATAATCATGAATGTCTTTTGCCTGTAGCAAAAAAGAAGTTATGTGCCGTGGCATTTACGTATGAGAGCAAGTTATTTTCGGTTTTATTAACTAATACTTTTTAATTATTTAACCAATATGTTTGGAATATCGATTGGCATTTTACTAATTTTTCTTTTTATTTTTTCCTTTGATAGATGACAAGTG
>GmNCED16
TATTTGTAATTAAAGACAATACAGAATTATTTTATATTATTTATGTTAACATGTACAAATATTTATTTTTGTGTAGAATACTCCTTCCGTTCTCATATATAAAAAATAATTTTGAAAATAATTCTCTTTTTTATAAGATGTGATCTCAGTTATCTTATATACTAATTATTTTTTATTTGAATATTTCGAATTATCTTTTTCTTTTTTCTTATGGAAATTAGAGTATAATTATAGATAAATTTAATACTAATAATTAAATTAATTAACTTTTTTAATAAGTATAAATTAATAAATAAAAAATATCATGTAATTAGGGACGGATGATGAAATATTTTCTAACGAAAAAACAAACTTGTGAAGTGAAGTTCAAGTTAGACTTGGTAATCCATAAACGTGCAAGAGATGAAAGAAAAACGAAAGAAGAAGGAAGGTTTAGAATGGAAGGGGGGGGGGGCAAGCGTGTGGGGCAATGGGATGTGACGTGACCAAAGATTGGAAGGAGAAGAAGAGAGAATTGGCCACGTGTAGGGGGGAGTCACACTCTCATTGAGGGAGCAACGCGGGGTTCGACGTGTGCAAAATAACAAATGCCTTCCCCACTCAAAGGCAAGGCAATTAGGCAAAGCCATGAATCAAAAGCCCATTACATATTCCTCCCTCCCTAAACTAATGGGCCAATAGAGAACAACCATCCTCAAAACACTATTCTCTGCTTTCTTTTTTTGCCTTTGCCTTTGCCTTTGCCGCTTTAATTCTCTCTCTCTCTCTCTCTACCGTTTTTCTTGTCATCAATTGTCATGTGTGATTGCTCTCAATTTAAGGAACTTTCCCCCATATTTTATTCATAGGCGCATATTATAAGCACTCTCTCTATACTAGAGGGAGAAAATGAAAGAAGGGGGTCGTGGCATAGTTTCACGTAGCTATGTCCCACCTTGTACCATTCACTTATTGGCAATCCTACCTTTTATGAGTCCCCTCCCTCCATTTTCTTAATCCTACACGTGGTCTCCTCCTCCTACATGTCTCACTTCAACCTCCATCCCTTCCTCCCTCCTCCCCCCACTATATATACTCCCATATCTCACTCCCCACTCTCCCCAACTCACTCCCTTACATACACCACCTCCTCTCCTACAATTTTCAAAATCAAAACACTCATACACACCTCTCAATTCAAACCAATTTCTACTACTTCCTTCAACATCTCTCCATCACAAGCTTACACAACTACTTACTTCAACCTCAACAACCTCTCTTTCAAAATTAGAAACAAAAACCATTCACCATGGCATCATCAGCAGCAGCAACAACAACAACAAACACTTGGATCAAAACCACACTCCCTTCTCCTCCTACAACCTTAAAGAAAAGGTTTCCTTGCAATTCCAATTCCAATTCCAACTCCAACGCCATCACATGTTCTCTTCAAACACTCCACTTCCCCAAAAAGTACCAACCAACCTCCACAACCACAACCACAACAACAACAACCACTCCAGCAAGAGAAACCAAACCAGTAATCGCTTCTCCCTCCGAAACAAAACACCCATTACCTCAAAGTTGGAACTTCTCCAGAAAGCAGCGGCTCAGCCNNNNNNNNNNNNNNNNNNNNNNNNNNNNNNNNNNNNNNNNNNNNNNNNNNNNNNNNNNNNNNNNNNNNNNNNNNNNNNNNNNNNNNNNNNNNNNNNNNNNNNNNNNNNNNNNNNNNNNNNNNNNNNNNNNNNNNNNNNNNNNNNNNNNNNNNNNNNNNNNNNNNNNNNNNNNNNNNNNNNNNNNNNNNNNNNNNNNNNNNNNNNNNNNNNNNNNNNNNNNNNNNNNNNNNNNNNNNNNNNNNNNNNNNNNNNNNNNNNNNNNNNNNNNNNNNNNNNNNNNNNNNNNNNNNNNNNNNNNNNNNNNNNNNNNNNNNNNNNNNNNNNNNNNNNNNNNNNNNNNNNNNNNNNNNNNNNNNNNNNNNNNNNNNNNNNNNNNNNNNNNNNNNNNNNNNNNNNNNNNNNNNN
>GmNCED12
ATTTTCTTGATACCGAGGAGGAGTTGAGATACTATAATGTAAATTGTACCTTTTTCTCGTCAACCTTCATAATTAATTAGAAGAAAAAAGATATTTAGTATAAAAACGTTTAATAATACCAAAAACAAGGAACCAACATTACGTTAATGCGAGTGAATTGAAATTGGACTTAAGATTCCTTATTTAAGATTTTTAGTTTGAGTTTTCTGAAGAAAAAAAGTAATTAAAGAGAGAGATCTAATCAAACATGATCAACGAAGCTTATCGATAGAGATTAATTATTGAGATAATTAATAAAAAAAATTTACACCTCTAACATAAGACAATAACAAAAATGAAAAAAAAAAAAGGAATTACAATGGCAAGTAACATGACTAACAATCGTCAGTGTTGTTTATATCTTTCCTCTATAAATGGTCATGCAGCACCCTTGTCAGTTTTAATTTCATTAAAATTATGGATACATAGAGTTATTCAGTTATATTTTTATAATATGCTTACGGTATTGATTAAGGAATTAAAACGAGAATTTTTTTTATAGGAATACATAAATTGTGTTATTTATAAGTTTATTTACAATCTCTTATGATCTTGAGAACAATAAATTTGAATGATAGTTTGAGTTTTTTTTAATGAGGATTTCATTTGATTCTTAGATAAAGAATTAAATCTAATCTTATCAAGATAACTTGTAAAAATTAAATATATGATTTATCACTCGCTTACTCACATATTTCTTAAATTTGAGGTCAATATCATTCTCTAATAAAAGTTAAATCAATTTAATTTTAAGTTCTGAATTCTTCAAGACGATCTGTATCATTTACGGGTTTTTCTCATGTTAGCCATTTCTCTTCTGAATATATCATCTCTAGCTACTCAATAATAGTTCTCTAAATGTATATGGCTAGGTATATTGCGGTTCTTGTATAATGATCAAATCGCTCCTCCCAAGTCCCAACGAGAAAAGTAAAAGTTGGAGGGAAAATCTTCAACTCATGGAGCACCAAGCTACTCTTGTGATCATTAGCCATTAAAAAAAAGTGCTAAGCATAATAAACTTGCAATCTTTGATTTGGTCTATTTATGTATATGGTTTATGGTATCCCTTGTACCATTCTTAATATATATTTTGTTGATTAAAAAAATGACCATTAAAAATAAGCTAAAACAAAACAAGACAAATTTAATATGTACAAAACTGCTTTGCCTAAAAAATTTTTTGATACTGTGGAAGAGTTGAGATATTATAATGCAAATTGTAGCTTTTTCTCGTGAACCATCATAATTAGAAGGAAAATTAGCATGAAAATGTTTAATATCAAAACTAATCAAGGAGTTACAATAATCATGCAACATGATGAATAATAGTCACGAATGTTCTATCTATATGACTTCTCTCACATATATGGTCATGCAGCACCTTCGATCATTAGCCACTTATAATTTTATAAAAATTACAAATAGAATTATATTATTTATATAACACTTTTCTATAATATTATTTTACATAACACTATTTTTTTCTATTTTTTTATAATATCAATAATCTTTTCCCACAATTATTTCTCTTTCCTTCCCTTTCTCTCTTTGTATAATGATCAAATTGCTCATCCCAATGAGAAAAAATAACAGTAGGAGGTGGAAAAGATCTTCAACTCATGATGCACCATGCTACTCTTTCTGATCATGAGCCATTAAAAATAAGCTAAAACAAAACAAGACAAATTAAATATGTACAATCAGAGAAAATTGACATGCTTCATGTCTGCCACTTAAAATGCAAGAATTTTGATGTCCACCACATTTTAAAATGCTGCCATATTTATACTACCCCACATGAACATTGATAGAGCACAAAAACCAAAATAACCATGCAAAAGCCCTGGTGGCAAATCTGTAATTAAAAGAAAGTCACATTGCAATAGCATATAGAAACTATTCCATGTTTACATTTATAAATAGCACACATTTTGCTGCCACCCTTCACATGCCAACAC
>GmNCED15
ATTTTTCTAATGTGTGCAAAATTATACGCAATAAGAATAATTAATTACTCAGTATTACCTAATTTAGATTATTTAATCAATTTAATTACTATCTTTTTCTTATTTAAAATAGTTTATTCACTTTCAATTAAAATAATAAATCTCTCTCATTTATTAAACTGGATCATTTTTTATAATATTTTTTTCTCCAAAATAAATATCTCTCTATATATATAATATTTGGAAGAAAAATACGATAGGAAATAAACCAATTTAATAAATGAGAGAGGGATTTATTATTTTGATTGAAAGTGAATCAAATAATTTAAATTAATAAAAGATAGTAACTAAATTGACTGAATCATTACAAATAGGTTTTAATTTAAATTAGATACTATGGAGTAATTACTCTTGTTGTGTGCGATGTTGCACATGTTAGAAAAACGGTATGTATTAAAAAGATTTAAATATATTTTTGGTATTTATAATTTTTTATTTTTATTTCTGCAAAAAAATTTAATTCTTATAATATGTGTTTGTTTTGTTTTTTTCATTTTTAAAGTGTTTTAGATAACACTTTCAACAATAAAAAAATATTTTAAACAAAGAAAAAAATGTTATCTAATGCACTTTAAGAATAAAAAATAAAACAAATATATTTTGTAAGAATTAAAACTAACAAAAATTACAAAAAAAAGAAAAAAAAATTAAATTGCGTAGACTAACAATGTATTTATGCATAAAAGGTTAGAGATGCATGGTATATAATTATTTTTATTAGGAGCTAAAATTTGACAACAAAAGTATCCGGCAGGACATCAAAGATTTTCTTACTTATTTTTGCTTACAAATATTCTGATTTCTTTTGTTACACCCTACTCCATTTATTTGAGTTATAAAATGGAAATTGATTGCCCTCCTATATTAATTGAACAGAATCGTAAATACCAAAATTTGATGGAATGGGAAAAGAGTGGTAACAAACTTTTCCTTTTTTAGCATTTATTATATTTTCAAAATGGTAAGTTTAAACTTATTTGTTAAAAAAAATTTATTTTAATTATTTAATTACTTTTAATTTTTTTAATTATCATTTGTTTTTGAATTTTTAAAATGAGATTATAAGACAATATCCAAAAGTGCTTATCCAACAATACATCTAAACACTTTAAAATTGTATACCTACTTTTTAGTAGATATACTCGTTTTATAGCTACTTGCCTTTAGCTTTGAGCTATTAGTTAACATTTTAGTTAATTTGACTAAGCATAACCTTAAATTAGCATTCGTTCAAACTTGATTTTAACTTCTAACTTTTTAAATTTATTTTTCTTTTATAATTTAACATTTATTATATTTTCTTTTTAATCTTTTATATTTAAAGTACAAAATTGCATGATAGAATTTTCTCATTTTTACCTTTTTTATTATATATGATATTTACAGTGATAAATGGTAAGTTTATGTAGTTTTTATTTTTATTTTTTTGATATTTTATAAATAAAAAGTTACAGATGTTTAAAATGAAATTTAATACAAATTATAAATACTACAAAATATATTCTTATCAACAAAATCAAATCAAAATTTATATAAAACATTACATAAATATGTTCATTTATGTAGTTTTATATTTATCAACTAATTCAATAAATAATTCTATTAAATACTTATAATTCAATAAACTAAATTTTTATATTTTTCAACTAATTCAATAAATAATTTCAGCTAATTCTCTGGAAAGCTGGGGCATAAAGTCATATACTAAAGAGATATAGAATTCCGTGTGAAATTAGTTTAGAAATTGACACTTTGAAATTTTTCTTAAATTTTTTTATTTAAATATGATATCAAACATTTAAAAAATATTTTCCTATTTAAAGAATATTTTTAAAAAAGTTTCATTAAATTAAAAAAAAAATTAAAATTTTCTTATATTTAAAATAAAAAATAAAAAGACAAGAAACTATTCATGGACACCGAAGAGACTATTTATTTATTTTTATTAGTACAGATATGGT
>GmNCED6
GAGGGAAGAAAACTCAGGCTTGAAGTACTGAGAGTGATGCTCTGAGATGGGATGAAATTTCCTTGGGACTGCCTCTCTATTTATAGTTGCTGAAGTGGGCTTATGGGCCTTCGTAGTCGCGCTCAGCGCCACACCTCGCGCTTAGCGCGTTCAGATCGTGCGCTGAGCGCGCCATGCACGCTGGGCCTGTGCTTCTGTTGGATCGGGCGCTGGGCGCCTAGCTGGGCTTAGCGCGCGTAACGGTTTCCACCTTCGTGCTTAACGCCACGCTCAGCGCCTGCAGTTAGTTGCTCGCTTAGCGCCTGATGCGCGCTTAGCGCCCTTATTGGATTGGGCCTGCTTCAAAATTTCTTCTTTTTTCTTCCTTTCTGTGCCACTTTTGCTAAATGTATCCTCATATTTCGCATCTGCAACCAGAAATTCAATTAAATTAATTTTCTCATTTTAAATTATAAATAACTGCTAAATAATTAATTTTAAGTCAAAATTTGACTATTTAATTCCTATAAATTTATAATTATTTTAGCAGTTATCAGGTAGTTTTACAGTTTCGGTTAAGGAATTCTGAATAGAAAACAGCAGGGGGCCAGATACATTAAAACGAAGTAATCCATTTGCATGGGCCACACCATAGCTTTGTATAAAGTATCAGGAGAAGGAAGAAACAGTGAGATGGATGGCAATTAAAGTGTCTTGTGCATTTGGGTAGCTAACTATAGCATGCAGTTATTAATGATGTGACTAAGAATCGTGGTCGAAAACAAATAGCACACATATTCCTACGCGCTTCTTGATCCCCCGCTATTCGCGATGAAAAACTGATCTATCAGATAAACATGAAAATAAATAAATAAAAGTGTCATGCACTACACGGAATGAAAGAGTCCTTATTAACTGCATGTGCCTCTCCTGATCACTTATCTATTTATCTCATTTTCATCTTACTTTTATGGGTGCCATTGCGCGTATCCGGTTTTATTTGACTCTGATCACTACTATGTCTATATTCAAGAAAGATAGGATGTAGGGAAAATTACAGAAATTCGCAATCAATAGACTATTATAGACATGCAAATGAAGAAATAAATTACGGTAATTCTAAAGAGTACGCTAACTTTTTAAAAACATTGCTTAATCTTCCACTTAATTAATTGGAATTATTTTGGAATATGTATTTTGAAAAACATGACAAACTAAGATAACTTAATTTTTTTGTTTTAGGAACTAAAAATAAAAACTCAAAAAAAATAATCAGAGACCAAAAACATAATTAAGCCAAATATAAATAAAGGAATTATAAAAAGAAGATATAAGAACAATAAAATTTAATGTAGAAAAAATTAGGATATAATATATCTATATATTTAATATAATTTGAATGGTCCTGATTATAATCTAATGGTGCTAATTAAAAAATGATAAATGACGTGCAAATATAAAAAAAGAAGTAATTTCATTGAGACATTTGTTATGCATTTCATCTCACATATTCTGTTTTTAAGAAGTAAAACGATTCCTTTTCAATAGGATAAACTTTTGCATTCCAAAAGTTTAGTTGTAGGAAGATTAACACAGTGTGATATTTAAAGAAAATCATTTTAATAAGAAAGAAAGAAAGAAATAAATAAATAATAGTATAAAAATCCCAATCTAAATACCAAAATAATGGTTACTGGAACTGAATGAAATTAAAAGGTAGTAATAATTTTCTATGCATATATTTATTAATTTATGAAAATAACATTTGAAGATGTAGTATTGAATACCGGCAGAGTTGATTGAATTTGATATCTCACAGGAGTGAGTGACTTAATTGTGCCTGCGTAAGGGTTTTGGTGTGGCGATAGGATGTTACGCTAGAATTCCGTTGCCCCCACACCCACGTACAATTTGGAAGCCACAGACAAATCCACCACGTGGTCTTCTCTTACATGTCTGAGGTGGACCTCCAAAACACTCTATTTATACCCCAATTTTCCCTCTTCCCCTCCAAAACCACT
>GmNCED9
TATCTATTATAGTATTAATCTTATACTATATCTTAAAATATTTTAAATCAAGTTTAAAATAAATAAATAAAATATACATTTGAGTAGATATTATATTTTTATTATTTTAATTAGTACCATGATTAAAATAAATACGCTAATAAAAATTATTTAAAAATAATAGAAAAATAAAATAAATGTAACATTTATCATTTTCAATTCGTGAAATATAATATGAATAAGTGAATAAAAATCATGTTTTATTTAAAATGATAATAAAAAATTTAATAAGTATTTTAAGGATAAAAAAATAAAATATAAAAAAATTAGAAATTAATGTTTTTAAAAATGTTATTATAACTAGTGTTTCAAAAAATATTAAAAGTTACTAAAAATATGTTTATAAAATGGTCAAACATATTTTTTAGTTAGTAAAAATGTAAAAAACTAACTGAAATTAGTTATCGATCATAGTTTAAAAAGTAATTAAAAAAATATATGTTATCCTCTTATCTTATCTTGATATTTAAAAGTCCTTGAGTAATTCAAGTTAATTTAAATAAACCTAGTTTTAAAACAATTTAATATCTATTTTTTTCTTATACTTAGAGATTTTTTATCATGTCATCTTTCTTATGTTCCCTCGAATATGAAGGTAAAAATATTTATTTTCATGTTTATTAAAAGGTTATGAAAAAGGATTCTAAAGTGTTTCTTCTGTTATTTTTTATACTATATTGTTTTTTTTTTAAATTATTCCTTAATTTTCATAAGATTATTTTCTACTTATCCATTGTACTTATTATTATTTTGTCCAAAATACCCTTAACTAATTTAGTTCATAAATAATACTAAGAATTGTTTTCTCTCTCATGAGGATTGATGAATGGAAGAGTTTGGTATTAAAAATAAAATTTTCACTATTATTATTCTCTCTCCATGCATTAATTACTTAAGAGTAATTTTGAAAAATCAATACAATAACAAAAAAAAATTAATGTTAATAATTAAATGGTTTAAATATTTTTTAGTCCTTATTGTTTAATATTTTTTTATTTTTAGTTCTTACAAATTATATTTGTTTTATTTTTAGTCATCTTTAAAACACTTTGAATAACACTTTGAACAATAAGAAAAAGTGTTATCTAAAATATTATAAGGACGAAAAATAAAATAAACATAATTTATAAAGATTAAAAATAAAAAAATAAATTTACAAGGATGAAAAGTAAAAAAATTTACAAGAACTAAAAAGTTATTTAAGTTTAACTAAATTAATAATTTTTCTTAATAAACATAAATTAGTTAGCAATGTCATATATTTTCTCTTCTTCCATTCTTAATTATAAAATTATTTTAACAAATTCAAACCCCTTAATAAAAGTCCTTAGTTTATTTCATTATATTATATTTGTCAATTATTTATGCTATCATTCTAAAATTATATTTTTCTTATCTTCCGCTATCAACTTAAATATTTCGATCTCATTAATGTTTGGGCCTTGAGAAGAGATAATTAAGTAAAGATATGTAAGAAAAAATAATTAATATATTTAAAAATTAAAAGATAATCTTATAGAAAGAGACAAACAATTTTTTTTAAAAAAATTAATAATAAGGGAGAAAGGGAGTAATTAGGAGCGGAGGGAGTACCTTTTATTAAAATAAAAGGAAAATTATTCTTGTACACCTTGTGGATTGTCTACACCTTGAGAGATTTTTTATTTTGAATGTAATAAATATTAATATAATCTTATTATATTTTGATTAAAGAAAAAAGTTTAAAATAATTTAATTAACTCAATTTATAAAATAAATTGAATAAAATGAGAATTTGAGGGTTTATTATAAAAAAATAAAGAAATTTAATTTATATATAAAAACAAACTTAAAAGACCAAAATAACACGTAATCTAAACTATAAGAGCTAAAACTGAAATTAATATAAAAAAATAAACTCATTGCTATATATTTGAACTTTGCTGTGTACTTCAAACTTGTGAAGTACTAGTTTAATTATA
>GmNCED8
CTGGTTGATGTAAGAAAAAGTGGTTGCATTGCATTCTCCAATTTACAATAACTATTCATTTCTTATCAAATAAGTTTTTTTAAAAACGGAAACCAAACAAGTCGTTTCCTAATAATTCCATAGTTTGAAATTTAATTTTACCAATGTAACACTTCAATTTTTAGTGGATAATATATTTTATTTTTATTTTTATGTTGTTTGTGTGTTGCTTGGTTTATAATACCCAATAATTGTTGGCATTATCCACTAAAGATTGAGTCTATCATTTTTGTAACAATATGTAACAACATTTTAAAGTTTAAATTTCTAGATCCTATCTTTATGTAGAGCTATTGGTAATTGTTGTTACTCTGTCAAACAACCTCACGTAGCATATCCTATATATGTAGTCTGTAGACATTCATTTGGAATGTTTCTATAATAATTGCATATAGACCATGAGGGGGTCTTAATAAAATTATTTTTTTTTTGTGTGTGATAAGTTAAAAGTTAAATTATTGTTTTATAGTTTCATTATTCTTTAATTTTTATAGTTTCAAAATGGTTTGTTTAGTTCATATCGTTTACATTTTAATTCTCTTTTAGTCTATGTAGTTTAAAATGATTCTTTTTAGTCCTTATAGTATTTTAATTATCTTTTAGTCCCTTTAGTTTGAAAATGATATTTTTAGTCCATATAATTTGTATTTTAATTATCTTTTAGTCCTTATTAAAAAAAATATAAAAATAATTAACTACAAATTAGTTATAAATTATCAATTATTTTTTTATTACAAATTATCTTACCATAAATTAGTTACAAGTTACTGGTTAACATTTTTTTAGTTAATTGTAATTGATAATATTATTCATTTTGATGATAAGAACTAAAATGAAATTAAAATATAAAGTATAGGGATTAAAAAGATTACTTTCAAACTATATGGATTAAAAAAAATTAAAATATAAATTATAAAAATTAATTATAGGAACTAAAAGAGAATTAAAATATAAATTATAGGGACAAAAAAATTACTTGAATAAAAAATATAAAAATTGTAAAATCATAGATATCAAAATGAGTAATTTAACCTGTCTTAAATTAATTAATTACAAAGAGTAACGGGAACCGTTTAAAGAGGCATATTCCAATGGATTGAAAGCTCTAAATAAGTCTAAAAAGAGGATCTCACCTGCCAGTGTACATAGACGTGTCTGTGTCTTGCTTCTCGATACCATGCCATAATTGGACAAAAGATGGGTCCAGACTCCAGTGGACAAAATTTTCTTTTCTTTTTTAAACCAAATAGACTCTAGACTCTTAAGTCTTGAAGAATTGCAATTTTATCACGAGAAGTTGTGATTATATTTAATGTACGCAATTTTTCTGCAATTAATTATAAACTAAATAATATTAAGTTTTTTTTTAAAATAATATTAAGTTCATATCATAGAATTCTATAAACATATATTATCTTTATACTTTATGTAAAAACTAAAATTTATAGATATATATCCTAAAATAATACACGAAAATCTCATCAAAGTTATAAAAGATTTATAGCGTGTGAGGGATTATTAAGAATTATAATAAATACTAGATTCATAATTATTGATTAGTTGAATGACATGAAAAGCTTATTATAATCACAAAGCACAACCAAAAATAAAAGGAGTTATAAATTTTCCACAACTAAAATTCTTAATAACTCAGTGAGTTTTCGCAACTTTCCAAATGTTTAAGAGACAATTTTGAGGAGTTATATTAGAGATCATAAGCTGTTTTTTTATTTATTGACTCCATTAGAGTTCCCATTATACTAAGGTGGACCAATAATAATACCATCATATTCATTGAGCTCGTGCCACTTTCTTTCTTTGATAGTCTAGCATATTAACTTAATTAGATCAAGCATAATTATTGTTATTAAAATATAAACCCCCGTTGGGTAAAGAAATGTGAATTCCCAATAGACCTCGCCTATCCAACTTTATAACAACCATTTTCGATGCACCAAATT
>GmNCED7
ATTAATTAATTTTAAGTGGAACTGCTTTTGTGAATTTAATCATTTTAAAGAATATATCTAAATTAAATCACTTTGATACCAATATCACGACATGATAAAAGCCATATAGATTGCTATTTTATACAATACGTTTAAATTAACCATAATTATTTGTAAGTTTAATTATTATTTAATTATATTTTTACTCTCTCCAAAAACATTTGTATTTTTATTGCTATTTTAACATCTTTAATAAGATTCTACAGTTGGCAAGCAAGTGGGTTATATCATTGTAGTACGAAACTGCAATAAAATATGTTATTCTACCGTTGGAGAAGTACGTATATAATTTTAATATAACCTAATTTTATTAGATTATATCAACATGATAATAAGCTAAAGAAATTTTATTAAATTACTTTATTATTTTGGCTTACGAAAAACATATATAATTTTAACCTAATCTATCAATAGCCAACCCTATAATTTACACTCAATAACTTGGTTTTTAACTTTATAATTTGATTGTTTAGTTTTTGTGCGTATTAGAGACAATGACGTGGCAAATAAGGCACTAGCCCATCAATGCAAGAAAAATGCCTTTTTCCTTAAAAACAAAATACAGCTCAAAGCTCTATGCGAATTTTGAACCATCCAAACTCAACACTGGGAAAAATATACCTGAATATATACATACAATATCGCAACCATGCATTTAAAAACATATAAGTGTATTAATCCATTGGATAGAAGAGCTCCTTTGTTGATTCCTTGTCTTCTTCATTGATCCCATACAGATAATAACTTACGTACTTGTCAACGACAAGGGCTAAGCAAATCAACAACAAACTGAAATAGTAACCCCTTTCCGCATTAGTTATTTACATACTATATATGTCCAGAAATTTTTTATATGATTATTTTTTACACACACATGCATCATATCTTCTGCAGCCTGGTTAATTATATATGTGAGTTAGTAACACTATAAAAAAAACCCACATAGTAAAGGTTTATTATTAGGCTTGTCTCTGTTAACATAGATCTATTTAACAAAAATAAAATTGTTTGCACAATTCGTGCATGCCAACATTATGACACATTATGCTAAGAAACATTTTGATATTATAAAAATTTTATATATATAACCCGTGCATCTTGTCATTTATATTTTTTTTTTGGTAGATGCAACTTTTTTTTTCTAACAATCTTATCATTTATATAATACATTATGTTGTTATTTTAAATATACGATATTTATTATTAAGAGCTTATTTCTTACTAGTAAATGAAATTATGTATAAAGGGATGAATAATCAAACGAGTAACCATAAACATATTATTAAGAGCTAATTTATTTTACCAATTGCCAAGTTGGTAAGAGCATATCTTTACATTTTAAACCAACGAGAATTCATAATATAGAAAATTAAAAAAATTTGTACCTTCTTTTTATCTTTTATAACAGATAGATAGAAACGGTGGAAATGAGATTGCACGTTAGTGAACTTCTAGACTTCTAGTTGACACCGGTCCAGACATTCACAGACAAAAAAATGCAACTTGGAGAGGAATATTCCGATATAAGGGAAGCTCCACATGCAGTTCAAAACTATAAAAAAAAATTTACACCTCTTTTGATGACGTTATTTTTTTTCTTTATCTTTTTCTTATGTATGTATGTATGTATTATTATTATTATTATTATTATTATTATTATTATTATTATTATTATTATTATTATTATACAGTACTTCTTTCTCGTGCCATGCAAAAAAATGTACAAACATGATTTTAGTTTCTTTTTTTAATGTAAAATGTTTGAATAATAATAAGTGGACATTAATATTTCTCTATTCTAAACATGATTTTTATTTCTTTGTTATCGTAGACTTCATGTTACTTAAGTTTGATTCTTAGAGATAATTACAAAAAACACCTCATTAATATTTATTAAAAATGTTTACATTGGTTTACTATTTATTATGAAACTATATGGTAGTGTTGCATCGAAACGCAAT
