# Supplementary material for: Genome-wide identification and characterization of NCED gene family in soybean (Glycine max L.) and their expression profiles in response to various abiotic stress treatments
Source: PLoS One. 2025 Mar 25;20(3):e0319952. doi: 10.1371/journal.pone.0319952 (PMC11936224; doi:10.1371/journal.pone.0319952)
Supplement: S8 Data — (XLSX) [file pone.0319952.s008.xlsx]

## Sheet: KaKs
S8 Data. Time of gene duplication estimated for different pairs of GmNCED genes based on Ka and Ks values.
Duplicate 1	Duplicate 2	Ka	Ks	Ka/Ks	Duplication	Time (MYA)
GmNCED11	GmNCED2	0.31955	0.671	0.47623	Segmental	51.1433
GmNCED10	GmNCED6	0.0376446	0.153244	0.245652	Segmental	11.6802
GmNCED15	GmNCED13	0.0457825	0.0880904	0.519722	Segmental	6.71421
GmNCED12	GmNCED1	0.0213232	0.108473	0.196576	Segmental	8.26778
GmNCED9	GmNCED5	0.0218656	0.115891	0.188673	Segmental	8.83319
GmNCED7	GmNCED3	0.0140647	0.0523536	0.268648	Segmental	3.99037
