# Supplementary material for: Genome-wide identification and characterization of NCED gene family in soybean (Glycine max L.) and their expression profiles in response to various abiotic stress treatments
Source: PLoS One. 2025 Mar 25;20(3):e0319952. doi: 10.1371/journal.pone.0319952 (PMC11936224; doi:10.1371/journal.pone.0319952)
Supplement: S9 Data — (XLSX) [file pone.0319952.s009.xlsx]

## Sheet: CAREs
S9 Data. The predicted cis-acting regulatory elements of the upstream promoter region (2.0 kb genomic sequences) of GmNCED gene family members.
Term	Function	Group	GmNCED1	GmNCED2	GmNCED3	GmNCED4	GmNCED5	GmNCED6	GmNCED7	GmNCED8	GmNCED9	GmNCED10	GmNCED11	GmNCED12	GmNCED13	GmNCED14	GmNCED15	GmNCED16
ACE	part of a light responsive element	Light Responsiveness	0	0	0	0	0	0	0	0	0	0	0	0	0	0	1	0
AE-box	part of a light response element		0	0	0	2	1	0	0	0	0	0	2	0	0	2	0	0
AT1-motif	part of a light responsive element		0	1	0	0	0	0	0	1	1	0	1	0	0	0	0	3
ATC-motif	part of a light responsive element		0	1	0	0	1	0	0	1	0	1	0	0	0	0	0	0
ATCT-motif	part of a light responsive element		0	1	0	0	1	0	0	0	0	1	0	1	0	0	0	0
Box 4	part of a light responsive element		4	4	4	3	8	5	4	4	10	9	8	3	6	0	3	2
Box II	part of a light responsive element		0	0	0	0	0	0	0	0	0	0	1	0	0	0	0	0
chs-CMA1a	part of a light responsive element		1	0	0	0	1	0	1	0	2	2	0	0	0	0	0	0
GA-motif	part of a light responsive element		1	1	0	0	0	1	0	0	0	0	1	0	0	0	0	1
Gap-box	part of a light responsive element		0	0	0	0	0	1	0	0	0	0	0	0	0	0	0	0
GATA-motif	part of a light responsive element		0	0	0	1	0	2	1	1	1	0	2	1	0	0	1	0
G-Box	light responsive element		0	0	0	2	0	1	1	0	0	1	4	0	0	1	0	3
G-box	part of a light responsive element		0	1	0	2	1	3	2	2	2	1	9	0	0	0	0	8
GT1-motif	part of a light responsive element		3	2	1	1	0	1	4	2	0	5	2	0	0	1	0	0
GTGGC-motif	part of gapA in (gapA-CMA1) involved with light responsiveness		0	1	0	0	0	0	0	0	0	0	0	0	0	0	0	0
I-box	cis-acting element involved in light responsiveness		0	0	0	0	0	0	0	0	0	0	2	0	0	0	0	0
LAMP-element	part of a module for light response		0	0	0	1	0	0	0	0	0	0	0	0	0	0	0	0
MRE	part of a conserved DNA module involved in light responsiveness		1	0	1	0	1	0	2	0	0	2	0	0	1	0	0	0
TCCC-motif	cis-acting regulatory element involved in light responsiveness		0	0	0	0	0	0	0	0	1	2	0	0	0	0	0	2
TCT-motif	MYB binding site involved in light responsiveness		2	3	1	0	1	2	2	2	2	1	0	0	1	0	2	0
A-box	cis-acting regulatory element	Tissue Specific Expression	0	0	0	0	0	0	0	0	0	0	0	0	0	0	0	1
ARE	cis-acting regulatory element essential for the anaerobic induction		2	2	5	2	2	1	3	4	1	1	1	2	1	1	1	5
AT-rich element	binding site of AT-rich DNA binding protein (ATBP-1)		0	0	2	0	1	0	0	1	0	0	1	0	1	0	0	0
AT-rich sequence	element for maximal elicitor-mediated activation (2copies)		0	0	1	0	0	0	0	1	1	1	0	0	0	0	0	0
CAT-box	cis-acting regulatory element related to meristem expression		1	0	0	3	0	1	0	1	0	0	0	2	1	2	0	0
CCAAT-box	MYBHv1 binding site		1	1	0	0	1	1	1	1	0	0	0	0	0	0	0	0
circadian	cis-acting regulatory element involved in circadian control		0	0	1	0	0	0	0	1	0	0	0	0	0	0	0	0
GCN4_motif	cis-regulatory element involved in endosperm expression		0	0	0	0	1	0	0	0	0	0	0	0	0	0	0	0
HD-Zip 1	element involved in differentiation of the palisade mesophyll cells		0	0	0	0	0	0	0	1	0	0	0	0	0	0	0	0
MBSI	MYB binding site involved in flavonoid biosynthetic genes regulation		0	0	0	0	0	0	0	0	0	0	0	0	1	0	0	0
MSA-like	cis-acting element involved in cell cycle regulation		0	0	0	0	0	0	1	0	0	0	0	0	0	0	0	0
O2-site	cis-acting regulatory element involved in zein metabolism regulation		0	0	0	0	0	0	0	0	1	0	0	1	0	0	0	2
TGA-element	auxin-responsive element	Phytohormone Responsiveness	0	0	0	0	0	0	1	1	0	0	0	0	0	0	0	0
ABRE	cis-acting element involved in the abscisic acid responsiveness		0	1	1	1	1	4	3	2	1	2	10	0	0	2	0	9
AuxRR-core	cis-acting regulatory element involved in auxin responsiveness		0	0	0	0	0	0	0	0	0	1	0	0	0	0	0	0
CGTCA-motif	cis-acting regulatory element involved in the MeJA-responsiveness		1	3	0	1	0	1	2	0	0	0	0	2	0	0	0	1
GARE-motif	gibberellin-responsive element		0	0	1	0	0	1	0	0	0	0	1	0	0	0	0	0
GC-motif	enhancer-like element involved in anoxic specific inducibility		0	0	0	0	0	1	0	1	0	0	0	0	0	0	0	0
TATC-box	cis-acting element involved in gibberellin-responsiveness		0	0	0	0	2	0	0	0	0	0	0	0	0	0	0	0
TCA-element	cis-acting element involved in salicylic acid responsiveness		0	0	0	0	0	1	2	1	0	0	0	1	0	0	1	0
TGA-box	part of an auxin-responsive element		0	1	0	0	0	0	0	0	0	0	0	0	0	0	0	0
TGACG-motif	cis-acting regulatory element involved in the MeJA-responsiveness		1	3	0	1	0	1	2	0	0	0	0	2	0	0	0	1
LTR	cis-acting element involved in low-temperature responsiveness	Stress Responsiveness	0	2	1	0	1	1	0	0	0	0	0	0	1	2	0	1
MBS	MYB binding site involved in drought-inducibility		0	0	2	1	0	0	1	0	0	0	0	0	0	0	0	0
TC-rich repeats	cis-acting element involved in defense and stress responsiveness		1	1	0	0	0	1	0	1	1	0	0	1	1	0	1	1
WUN-motif	wound-responsive element		0	0	0	0	0	3	0	0	0	0	0	0	0	0	0	0
