# Supplementary material for: Genome-wide identification and characterization of NCED gene family in soybean (Glycine max L.) and their expression profiles in response to various abiotic stress treatments
Source: PLoS One. 2025 Mar 25;20(3):e0319952. doi: 10.1371/journal.pone.0319952 (PMC11936224; doi:10.1371/journal.pone.0319952)
Supplement: S10 Data — (XLSX) [file pone.0319952.s010.xlsx]

## Sheet: GO
S10 Data. The GO analysis of GmNCED gene families for the identification of gene functions.
GO.ID	Term	Annotated	Count	Expected	p-value	q-value	Aspect	Genes	Origin input
GO:0055114	oxidation-reduction process	3050	14	1.58	5.2e-14	2.76e-10	P	Glyma.01G073200, Glyma.01G154900, Glyma.04G083500, Glyma.04G083600, Glyma.04G084100, Glyma.05G140900, Glyma.06G085000, Glyma.06G085100, Glyma.06G085800, Glyma.08G096200, Glyma.08G176300, Glyma.12G236700, Glyma.13G202200, Glyma.15G250100	GLYMA.01G073200, GLYMA.01G154900, GLYMA.04G083500, GLYMA.04G083600, GLYMA.04G084100, GLYMA.05G140900, GLYMA.06G085000, GLYMA.06G085100, GLYMA.06G085800, GLYMA.08G096200, GLYMA.08G176300, GLYMA.12G236700, GLYMA.13G202200, GLYMA.15G250100
GO:0016110	tetraterpenoid catabolic process	3	3	0	1.1e-10	1.459e-07	P	Glyma.01G073200, Glyma.04G084100, Glyma.13G202200	GLYMA.01G073200, GLYMA.04G084100, GLYMA.13G202200
GO:0016118	carotenoid catabolic process	3	3	0	1.1e-10	1.459e-07	P	Glyma.01G073200, Glyma.04G084100, Glyma.13G202200	GLYMA.01G073200, GLYMA.04G084100, GLYMA.13G202200
GO:0016124	xanthophyll catabolic process	3	3	0	1.1e-10	1.459e-07	P	Glyma.01G073200, Glyma.04G084100, Glyma.13G202200	GLYMA.01G073200, GLYMA.04G084100, GLYMA.13G202200
GO:0016121	carotene catabolic process	4	3	0	4.4e-10	3.892e-07	P	Glyma.01G073200, Glyma.04G084100, Glyma.13G202200	GLYMA.01G073200, GLYMA.04G084100, GLYMA.13G202200
GO:0046247	terpene catabolic process	4	3	0	4.4e-10	3.892e-07	P	Glyma.01G073200, Glyma.04G084100, Glyma.13G202200	GLYMA.01G073200, GLYMA.04G084100, GLYMA.13G202200
GO:0016119	carotene metabolic process	10	3	0.01	1.3e-08	9.856e-06	P	Glyma.01G073200, Glyma.04G084100, Glyma.13G202200	GLYMA.01G073200, GLYMA.04G084100, GLYMA.13G202200
GO:0044710	single-organism metabolic process	7548	14	3.91	1.7e-08	1.128e-05	P	Glyma.01G073200, Glyma.01G154900, Glyma.04G083500, Glyma.04G083600, Glyma.04G084100, Glyma.05G140900, Glyma.06G085000, Glyma.06G085100, Glyma.06G085800, Glyma.08G096200, Glyma.08G176300, Glyma.12G236700, Glyma.13G202200, Glyma.15G250100	GLYMA.01G073200, GLYMA.01G154900, GLYMA.04G083500, GLYMA.04G083600, GLYMA.04G084100, GLYMA.05G140900, GLYMA.06G085000, GLYMA.06G085100, GLYMA.06G085800, GLYMA.08G096200, GLYMA.08G176300, GLYMA.12G236700, GLYMA.13G202200, GLYMA.15G250100
GO:0016122	xanthophyll metabolic process	13	3	0.01	3.1e-08	1.828e-05	P	Glyma.01G073200, Glyma.04G084100, Glyma.13G202200	GLYMA.01G073200, GLYMA.04G084100, GLYMA.13G202200
GO:0042214	terpene metabolic process	18	3	0.01	9e-08	4.776e-05	P	Glyma.01G073200, Glyma.04G084100, Glyma.13G202200	GLYMA.01G073200, GLYMA.04G084100, GLYMA.13G202200
GO:0016106	sesquiterpenoid biosynthetic process	19	3	0.01	1.1e-07	4.865e-05	P	Glyma.01G073200, Glyma.04G084100, Glyma.05G140900	GLYMA.01G073200, GLYMA.04G084100, GLYMA.05G140900
GO:0016115	terpenoid catabolic process	19	3	0.01	1.1e-07	4.865e-05	P	Glyma.01G073200, Glyma.04G084100, Glyma.13G202200	GLYMA.01G073200, GLYMA.04G084100, GLYMA.13G202200
GO:0008300	isoprenoid catabolic process	20	3	0.01	1.3e-07	5.307e-05	P	Glyma.01G073200, Glyma.04G084100, Glyma.13G202200	GLYMA.01G073200, GLYMA.04G084100, GLYMA.13G202200
GO:0006714	sesquiterpenoid metabolic process	28	3	0.01	3.6e-07	0.0001365	P	Glyma.01G073200, Glyma.04G084100, Glyma.05G140900	GLYMA.01G073200, GLYMA.04G084100, GLYMA.05G140900
GO:0006721	terpenoid metabolic process	137	4	0.07	6.1e-07	0.0002158	P	Glyma.01G073200, Glyma.04G084100, Glyma.05G140900, Glyma.13G202200	GLYMA.01G073200, GLYMA.04G084100, GLYMA.05G140900, GLYMA.13G202200
GO:0016108	tetraterpenoid metabolic process	36	3	0.02	7.8e-07	0.0002435	P	Glyma.01G073200, Glyma.04G084100, Glyma.13G202200	GLYMA.01G073200, GLYMA.04G084100, GLYMA.13G202200
GO:0016116	carotenoid metabolic process	36	3	0.02	7.8e-07	0.0002435	P	Glyma.01G073200, Glyma.04G084100, Glyma.13G202200	GLYMA.01G073200, GLYMA.04G084100, GLYMA.13G202200
GO:0006720	isoprenoid metabolic process	192	4	0.1	2.3e-06	0.0006781	P	Glyma.01G073200, Glyma.04G084100, Glyma.05G140900, Glyma.13G202200	GLYMA.01G073200, GLYMA.04G084100, GLYMA.05G140900, GLYMA.13G202200
GO:1901334	lactone metabolic process	7	2	0	5.2e-06	0.001254	P	Glyma.01G073200, Glyma.04G084100	GLYMA.01G073200, GLYMA.04G084100
GO:1901336	lactone biosynthetic process	7	2	0	5.2e-06	0.001254	P	Glyma.01G073200, Glyma.04G084100	GLYMA.01G073200, GLYMA.04G084100
GO:1901600	strigolactone metabolic process	7	2	0	5.2e-06	0.001254	P	Glyma.01G073200, Glyma.04G084100	GLYMA.01G073200, GLYMA.04G084100
GO:1901601	strigolactone biosynthetic process	7	2	0	5.2e-06	0.001254	P	Glyma.01G073200, Glyma.04G084100	GLYMA.01G073200, GLYMA.04G084100
GO:0044242	cellular lipid catabolic process	86	3	0.04	1.1e-05	0.002538	P	Glyma.01G073200, Glyma.04G084100, Glyma.13G202200	GLYMA.01G073200, GLYMA.04G084100, GLYMA.13G202200
GO:0016114	terpenoid biosynthetic process	96	3	0.05	1.5e-05	0.003317	P	Glyma.01G073200, Glyma.04G084100, Glyma.05G140900	GLYMA.01G073200, GLYMA.04G084100, GLYMA.05G140900
GO:0010223	secondary shoot formation	18	2	0.01	3.8e-05	0.007756	P	Glyma.01G073200, Glyma.04G084100	GLYMA.01G073200, GLYMA.04G084100
GO:0010346	shoot axis formation	18	2	0.01	3.8e-05	0.007756	P	Glyma.01G073200, Glyma.04G084100	GLYMA.01G073200, GLYMA.04G084100
GO:0001763	morphogenesis of a branching structure	19	2	0.01	4.2e-05	0.008255	P	Glyma.01G073200, Glyma.04G084100	GLYMA.01G073200, GLYMA.04G084100
GO:0008299	isoprenoid biosynthetic process	145	3	0.08	5.3e-05	0.01005	P	Glyma.01G073200, Glyma.04G084100, Glyma.05G140900	GLYMA.01G073200, GLYMA.04G084100, GLYMA.05G140900
GO:0016042	lipid catabolic process	166	3	0.09	7.9e-05	0.01446	P	Glyma.01G073200, Glyma.04G084100, Glyma.13G202200	GLYMA.01G073200, GLYMA.04G084100, GLYMA.13G202200
GO:0044699	single-organism process	14328	14	7.42	0.00014	0.02477	P	Glyma.01G073200, Glyma.01G154900, Glyma.04G083500, Glyma.04G083600, Glyma.04G084100, Glyma.05G140900, Glyma.06G085000, Glyma.06G085100, Glyma.06G085800, Glyma.08G096200, Glyma.08G176300, Glyma.12G236700, Glyma.13G202200, Glyma.15G250100	GLYMA.01G073200, GLYMA.01G154900, GLYMA.04G083500, GLYMA.04G083600, GLYMA.04G084100, GLYMA.05G140900, GLYMA.06G085000, GLYMA.06G085100, GLYMA.06G085800, GLYMA.08G096200, GLYMA.08G176300, GLYMA.12G236700, GLYMA.13G202200, GLYMA.15G250100
GO:0009926	auxin polar transport	63	2	0.03	0.00048	0.08217	P	Glyma.01G073200, Glyma.04G084100	GLYMA.01G073200, GLYMA.04G084100
GO:0060918	auxin transport	71	2	0.04	0.00061	0.1012	P	Glyma.01G073200, Glyma.04G084100	GLYMA.01G073200, GLYMA.04G084100
GO:0009914	hormone transport	74	2	0.04	0.00066	0.103	P	Glyma.01G073200, Glyma.04G084100	GLYMA.01G073200, GLYMA.04G084100
GO:0044255	cellular lipid metabolic process	820	4	0.42	0.00066	0.103	P	Glyma.01G073200, Glyma.04G084100, Glyma.05G140900, Glyma.13G202200	GLYMA.01G073200, GLYMA.04G084100, GLYMA.05G140900, GLYMA.13G202200
GO:0006629	lipid metabolic process	1194	4	0.62	0.00265	0.3921	P	Glyma.01G073200, Glyma.04G084100, Glyma.05G140900, Glyma.13G202200	GLYMA.01G073200, GLYMA.04G084100, GLYMA.05G140900, GLYMA.13G202200
GO:0010016	shoot system morphogenesis	150	2	0.08	0.00266	0.3921	P	Glyma.01G073200, Glyma.04G084100	GLYMA.01G073200, GLYMA.04G084100
GO:0048646	anatomical structure formation involved in morphogenesis	159	2	0.08	0.00298	0.4274	P	Glyma.01G073200, Glyma.04G084100	GLYMA.01G073200, GLYMA.04G084100
GO:0008610	lipid biosynthetic process	602	3	0.31	0.00333	0.4651	P	Glyma.01G073200, Glyma.04G084100, Glyma.05G140900	GLYMA.01G073200, GLYMA.04G084100, GLYMA.05G140900
GO:0009414	response to water deprivation	206	2	0.11	0.00495	0.6393	P	Glyma.05G140900, Glyma.13G202200	GLYMA.05G140900, GLYMA.13G202200
GO:0009415	response to water	211	2	0.11	0.00518	0.6393	P	Glyma.05G140900, Glyma.13G202200	GLYMA.05G140900, GLYMA.13G202200
GO:0010817	regulation of hormone levels	230	2	0.12	0.00613	0.7394	P	Glyma.01G073200, Glyma.04G084100	GLYMA.01G073200, GLYMA.04G084100
GO:0009570	chloroplast stroma	583	3	0.11	0.00011	0.05364	C	Glyma.01G073200, Glyma.01G154900, Glyma.04G084100	GLYMA.01G073200, GLYMA.01G154900, GLYMA.04G084100
GO:0009532	plastid stroma	600	3	0.12	0.00012	0.05364	C	Glyma.01G073200, Glyma.01G154900, Glyma.04G084100	GLYMA.01G073200, GLYMA.01G154900, GLYMA.04G084100
GO:0044434	chloroplast part	1123	3	0.22	0.00078	0.1833	C	Glyma.01G073200, Glyma.01G154900, Glyma.04G084100	GLYMA.01G073200, GLYMA.01G154900, GLYMA.04G084100
GO:0044435	plastid part	1145	3	0.22	0.00082	0.1833	C	Glyma.01G073200, Glyma.01G154900, Glyma.04G084100	GLYMA.01G073200, GLYMA.01G154900, GLYMA.04G084100
GO:0009507	chloroplast	1909	3	0.37	0.00364	0.6333	C	Glyma.01G073200, Glyma.01G154900, Glyma.04G084100	GLYMA.01G073200, GLYMA.01G154900, GLYMA.04G084100
GO:0009536	plastid	2014	3	0.39	0.00425	0.6333	C	Glyma.01G073200, Glyma.01G154900, Glyma.04G084100	GLYMA.01G073200, GLYMA.01G154900, GLYMA.04G084100
GO:0044446	intracellular organelle part	5034	4	0.98	0.00617	0.6984	C	Glyma.01G073200, Glyma.01G154900, Glyma.04G084100, Glyma.13G202200	GLYMA.01G073200, GLYMA.01G154900, GLYMA.04G084100, GLYMA.13G202200
GO:0044422	organelle part	5050	4	0.98	0.00625	0.6984	C	Glyma.01G073200, Glyma.01G154900, Glyma.04G084100, Glyma.13G202200	GLYMA.01G073200, GLYMA.01G154900, GLYMA.04G084100, GLYMA.13G202200
GO:0016702	oxidoreductase activity, acting on single donors with incorporation of molecular oxygen, incorporation of two atoms of oxygen	101	14	0.04	1e-30	1.294e-27	F	Glyma.01G073200, Glyma.01G154900, Glyma.04G083500, Glyma.04G083600, Glyma.04G084100, Glyma.05G140900, Glyma.06G085000, Glyma.06G085100, Glyma.06G085800, Glyma.08G096200, Glyma.08G176300, Glyma.12G236700, Glyma.13G202200, Glyma.15G250100	GLYMA.01G073200, GLYMA.01G154900, GLYMA.04G083500, GLYMA.04G083600, GLYMA.04G084100, GLYMA.05G140900, GLYMA.06G085000, GLYMA.06G085100, GLYMA.06G085800, GLYMA.08G096200, GLYMA.08G176300, GLYMA.12G236700, GLYMA.13G202200, GLYMA.15G250100
GO:0016701	oxidoreductase activity, acting on single donors with incorporation of molecular oxygen	123	14	0.05	1e-30	1.294e-27	F	Glyma.01G073200, Glyma.01G154900, Glyma.04G083500, Glyma.04G083600, Glyma.04G084100, Glyma.05G140900, Glyma.06G085000, Glyma.06G085100, Glyma.06G085800, Glyma.08G096200, Glyma.08G176300, Glyma.12G236700, Glyma.13G202200, Glyma.15G250100	GLYMA.01G073200, GLYMA.01G154900, GLYMA.04G083500, GLYMA.04G083600, GLYMA.04G084100, GLYMA.05G140900, GLYMA.06G085000, GLYMA.06G085100, GLYMA.06G085800, GLYMA.08G096200, GLYMA.08G176300, GLYMA.12G236700, GLYMA.13G202200, GLYMA.15G250100
GO:0051213	dioxygenase activity	303	14	0.13	2.3e-29	1.983e-26	F	Glyma.01G073200, Glyma.01G154900, Glyma.04G083500, Glyma.04G083600, Glyma.04G084100, Glyma.05G140900, Glyma.06G085000, Glyma.06G085100, Glyma.06G085800, Glyma.08G096200, Glyma.08G176300, Glyma.12G236700, Glyma.13G202200, Glyma.15G250100	GLYMA.01G073200, GLYMA.01G154900, GLYMA.04G083500, GLYMA.04G083600, GLYMA.04G084100, GLYMA.05G140900, GLYMA.06G085000, GLYMA.06G085100, GLYMA.06G085800, GLYMA.08G096200, GLYMA.08G176300, GLYMA.12G236700, GLYMA.13G202200, GLYMA.15G250100
GO:0016491	oxidoreductase activity	2847	14	1.21	1.3e-15	8.408e-13	F	Glyma.01G073200, Glyma.01G154900, Glyma.04G083500, Glyma.04G083600, Glyma.04G084100, Glyma.05G140900, Glyma.06G085000, Glyma.06G085100, Glyma.06G085800, Glyma.08G096200, Glyma.08G176300, Glyma.12G236700, Glyma.13G202200, Glyma.15G250100	GLYMA.01G073200, GLYMA.01G154900, GLYMA.04G083500, GLYMA.04G083600, GLYMA.04G084100, GLYMA.05G140900, GLYMA.06G085000, GLYMA.06G085100, GLYMA.06G085800, GLYMA.08G096200, GLYMA.08G176300, GLYMA.12G236700, GLYMA.13G202200, GLYMA.15G250100
GO:0010436	carotenoid dioxygenase activity	2	2	0	1.7e-07	7.33e-05	F	Glyma.01G073200, Glyma.13G202200	GLYMA.01G073200, GLYMA.13G202200
GO:0045549	9-cis-epoxycarotenoid dioxygenase activity	2	2	0	1.7e-07	7.33e-05	F	Glyma.01G073200, Glyma.13G202200	GLYMA.01G073200, GLYMA.13G202200
GO:0003824	catalytic activity	16275	14	6.92	5.2e-05	0.01922	F	Glyma.01G073200, Glyma.01G154900, Glyma.04G083500, Glyma.04G083600, Glyma.04G084100, Glyma.05G140900, Glyma.06G085000, Glyma.06G085100, Glyma.06G085800, Glyma.08G096200, Glyma.08G176300, Glyma.12G236700, Glyma.13G202200, Glyma.15G250100	GLYMA.01G073200, GLYMA.01G154900, GLYMA.04G083500, GLYMA.04G083600, GLYMA.04G084100, GLYMA.05G140900, GLYMA.06G085000, GLYMA.06G085100, GLYMA.06G085800, GLYMA.08G096200, GLYMA.08G176300, GLYMA.12G236700, GLYMA.13G202200, GLYMA.15G250100
