# Supplementary material for: Genome-wide identification and characterization of NCED gene family in soybean (Glycine max L.) and their expression profiles in response to various abiotic stress treatments
Source: PLoS One. 2025 Mar 25;20(3):e0319952. doi: 10.1371/journal.pone.0319952 (PMC11936224; doi:10.1371/journal.pone.0319952)
Supplement: S11 Data — (XLSX) [file pone.0319952.s011.xlsx]

## Sheet: miRNA
S11 Data. The putative miRNA identification of GmNCED gene families.
miRNA_Acc.	Target_Acc.	Expectation	UPE$	miRNA_start	miRNA_end	Target_start	Target_end	miRNA_aligned_fragment	alignment	Target_aligned_fragment	Inhibition	Multiplicity
gma-miR5041-5p	GmNCED5	2.5	-1	1	21	1124	1144	UUUCAUCUUCAACUUGCUCAA	::::::: ::::::::..:	AGGAGCAAGAUGAAGAUGGGA	Cleavage	1
gma-miR5041-5p	GmNCED9	2.5	-1	1	21	1115	1135	UUUCAUCUUCAACUUGCUCAA	::::::: ::::::::..:	AGGAGCAAGAUGAAGAUGGGA	Cleavage	1
gma-miR9752	GmNCED12	3	-1	1	21	1314	1334	UGCUUCUUCUUUUCCCUGUUU	.:: :: ::::::::::::	CGACUGGCAAAAGAAGAAGCU	Cleavage	1
gma-miR9752	GmNCED1	3	-1	1	21	1305	1325	UGCUUCUUCUUUUCCCUGUUU	.:: :: ::::::::::::	CGACUGGCAAAAGAAGAAGCU	Cleavage	1
gma-miR5037c	GmNCED11	3.5	-1	1	20	570	589	AGUGGAACUUUGAGGCCUGC	:: ::: ..::::::::::	CCACGCCGUGAAGUUCCACU	Cleavage	1
gma-miR2118a-5p	GmNCED11	4	-1	1	22	829	850	GGAGAUGGGAGGGUCGGUAAAG	: ::. ::::: ::::::::	GAUGACUUACCCUACCAUCUCC	Cleavage	1
gma-miR2118b-5p	GmNCED11	4	-1	1	22	829	850	GGAGAUGGGAGGGUCGGUAAAG	: ::. ::::: ::::::::	GAUGACUUACCCUACCAUCUCC	Cleavage	1
gma-miR482b-5p	GmNCED10	4	-1	1	22	858	879	UAUGGGGGGAUUGGGAAGGAAU	:: :.::::.::.::::.	CGGCCAGCUCAAUUCCUCCAUG	Cleavage	1
gma-miR482b-5p	GmNCED6	4	-1	1	22	843	864	UAUGGGGGGAUUGGGAAGGAAU	:: :.::::.::.::::.	CGACCAGCUCAAUUCCUCCAUG	Cleavage	1
gma-miR482d-5p	GmNCED10	4	-1	1	22	858	879	UAUGGGGGGAUUGGGAAGGAAU	:: :.::::.::.::::.	CGGCCAGCUCAAUUCCUCCAUG	Cleavage	1
gma-miR482d-5p	GmNCED6	4	-1	1	22	843	864	UAUGGGGGGAUUGGGAAGGAAU	:: :.::::.::.::::.	CGACCAGCUCAAUUCCUCCAUG	Cleavage	1
gma-miR482e	GmNCED10	4	-1	1	21	859	879	UAUGGGGGGAUUGGGAAGGAA	:: :.::::.::.::::.	GGCCAGCUCAAUUCCUCCAUG	Cleavage	1
gma-miR482e	GmNCED6	4	-1	1	21	844	864	UAUGGGGGGAUUGGGAAGGAA	:: :.::::.::.::::.	GACCAGCUCAAUUCCUCCAUG	Cleavage	1
gma-miR4997	GmNCED2	4	-1	1	23	729	751	GAUCGUCAAGCGCGAAGAUGAGG	.: . ::::::::::::.:::	UCGUCUCUUCGCGCUUGGCGAAU	Cleavage	1
gma-miR5380c	GmNCED10	4	-1	1	21	72	92	AUGAAUGGUGAAGAUGAAGAG	:::::: ::::::.:::: :	CUCUUCUUCUUCAUCAUUAAC	Cleavage	1
gma-miR9726	GmNCED1	4	-1	1	22	1666	1687	UAUAGGCAUUAUUUUUUUCUUC	:: :::.::.::.::: ::::	GACGAAGAAGAUGAUGGCUAUC	Cleavage	1
gma-miR9726	GmNCED16	4	-1	1	22	736	757	UAUAGGCAUUAUUUUUUUCUUC	:. :: .::.::.::: :::::	GGUGAUGAAGAUGAUGGCUAUA	Cleavage	1
gma-miR9752	GmNCED6	4	-1	1	21	1509	1529	UGCUUCUUCUUUUCCCUGUUU	.:...:::::. :::::.:::	GAGUGGGGAAGUGAAGAGGCA	Translation	1
gma-miR9752	GmNCED10	4	-1	1	21	1524	1544	UGCUUCUUCUUUUCCCUGUUU	.:...:::::. :::::.:::	GAGUGGGGAAGUGAAGAGGCA	Translation	1
gma-miR1507c-5p	GmNCED2	4.5	-1	1	21	579	599	GAGGUGUUUGGGAUGAGAGAA	:::::::::: :::.. :.	CCCUCUCAUCCCCAACGUGUU	Cleavage	1
gma-miR1516a-5p	GmNCED7	4.5	-1	1	23	805	827	CAAGUUAUAAGCUCUUUUGAGAG	: ::..:::::::.: :.::	GGCACAGGAGAGCUUGUUAUUUU	Cleavage	1
gma-miR159a-5p	GmNCED7	4.5	-1	1	21	1706	1726	GAGCUCCUUGAAGUCCAAUUG	:: ::::.:::: ::::::.	CAUAUGGAUUUCACGGAGCUU	Cleavage	1
gma-miR159a-5p	GmNCED8	4.5	-1	1	21	1715	1735	GAGCUCCUUGAAGUCCAAUUG	:: ::::.:::: ::::::.	CAUAUGGAUUUCACGGAGCUU	Cleavage	1
gma-miR159a-5p	GmNCED3	4.5	-1	1	21	1700	1720	GAGCUCCUUGAAGUCCAAUUG	:: ::::.:::: ::::::.	CAUAUGGAUUUCACGGAGCUU	Cleavage	1
gma-miR159e-5p	GmNCED7	4.5	-1	1	20	1707	1726	GAGCUCCUUGAAGUCCAAUU	::::.:::: ::::::.	AUAUGGAUUUCACGGAGCUU	Cleavage	1
gma-miR159e-5p	GmNCED3	4.5	-1	1	20	1701	1720	GAGCUCCUUGAAGUCCAAUU	::::.:::: ::::::.	AUAUGGAUUUCACGGAGCUU	Cleavage	1
gma-miR159e-5p	GmNCED8	4.5	-1	1	20	1716	1735	GAGCUCCUUGAAGUCCAAUU	::::.:::: ::::::.	AUAUGGAUUUCACGGAGCUU	Cleavage	1
gma-miR169j-3p	GmNCED11	4.5	-1	1	21	1372	1392	UUUCGACGAGUUGUUCUUGGC	::::.:: ::.::::.:.	UUGAAGAGCAUCUUGUCGGAG	Translation	1
gma-miR172b-5p	GmNCED8	4.5	-1	1	20	142	161	GUAGCAUCAUCAAGAUUCAC	:: : :::::::::.::	UUGCAAAUUGAUGAUGUUAA	Cleavage	1
gma-miR393b	GmNCED1	4.5	-1	1	21	258	278	UUUGGGAUCAUGCUAUCCCUU	::: .::.::::::::.	CGUGGAAGGCGUGAUCCCAGC	Cleavage	1
gma-miR395a	GmNCED16	4.5	-1	1	21	72	92	CUGAAGUGUUUGGGGGAACUC	:: ::.::::.::::: :	GCCUUACCUCAAAUACUUCCG	Cleavage	1
gma-miR395b	GmNCED16	4.5	-1	1	21	72	92	CUGAAGUGUUUGGGGGAACUC	:: ::.::::.::::: :	GCCUUACCUCAAAUACUUCCG	Cleavage	1
gma-miR395c	GmNCED16	4.5	-1	1	21	72	92	CUGAAGUGUUUGGGGGAACUC	:: ::.::::.::::: :	GCCUUACCUCAAAUACUUCCG	Cleavage	1
gma-miR4353	GmNCED8	4.5	-1	1	24	603	625	CAAGUCGUAGCCGGUGUUAUUACU	:. ::: :..::.:.:::.:::	UCUGCUAA-AUUGGUUGCGAUUUG	Cleavage	1
gma-miR4368a	GmNCED2	4.5	-1	1	24	1745	1768	AAGACGGUACUUACCUCAGUAACA	.:::::: ::::..:::. :	GUGAGCUGAGGAAAGUGUCGUUGU	Cleavage	1
gma-miR4371c	GmNCED12	4.5	-1	1	24	276	299	GACGUGACAGACGGAAUAUCACAU	::: : ::::::: :::::	CGCCGAUUUCCCGUCUGGCACGUA	Cleavage	1
gma-miR4374b	GmNCED1	4.5	-1	1	22	1198	1219	UACUUUCAAAGACGUUGUUGAG	:...:::.: :::::::: ::	GUUGGCAAUGCCUUUGAAAUUA	Cleavage	1
gma-miR4400	GmNCED6	4.5	-1	1	24	1131	1154	UUCGGAAAAAUUCUGGAAGACGUC	:.:.::::: :::::::	AUCGCGGUUCGGAAUUCUUCCGAA	Cleavage	1
gma-miR4401b	GmNCED12	4.5	-1	1	21	1203	1223	UCAAAGACGUUGCUGAGGUAA	:. :..::::.: ::::::	CCAUGUUGGCAAUGCCUUUGA	Cleavage	1
gma-miR4401b	GmNCED1	4.5	-1	1	21	1194	1214	UCAAAGACGUUGCUGAGGUAA	:. :..::::.: ::::::	CCAUGUUGGCAAUGCCUUUGA	Cleavage	1
gma-miR4407	GmNCED12	4.5	-1	1	22	1257	1279	CAGAGGAAGCAGCA-CUUGUACC	:::::: :::::::: ::::	AAUACAAGCUGCUGCUUGCUCUU	Cleavage	1
gma-miR4407	GmNCED1	4.5	-1	1	22	1248	1270	CAGAGGAAGCAGCA-CUUGUACC	:::::: :::::::: ::::	AAUACAAGCUGCUGCUUGCUCUU	Cleavage	1
gma-miR5038a	GmNCED11	4.5	-1	1	21	1661	1681	UGAGAAUUUGGCCUCUGUCCA	:::. ::::: ::::::.	AAGACGAUGGCCAUAUUCUCG	Cleavage	1
gma-miR5038b	GmNCED11	4.5	-1	1	21	1661	1681	UGAGAAUUUGGCCUCUGUCCA	:::. ::::: ::::::.	AAGACGAUGGCCAUAUUCUCG	Cleavage	1
gma-miR5043	GmNCED13	4.5	-1	1	21	22	42	UGUCCCCUUCUCUGCACCACC	::: ::::..:::::.:	AUGAGUGGAGAGGGGGGGAUA	Cleavage	1
gma-miR6299	GmNCED8	4.5	-1	1	22	142	163	AUUUAAAAUUAUUGAUUUGUCA	: .:::::..::.:: ::::.	UUGCAAAUUGAUGAUGUUAAGA	Cleavage	1
gma-miR9725	GmNCED3	4.5	-1	1	21	869	889	UUAAUUUUUUUGGAUCAGCAU	::::::: :::..:::::.	CUGCUGAUGGAAAGGAAUUAG	Cleavage	1
gma-miR9739	GmNCED7	4.5	-1	1	21	654	674	UUUGAAUGUCCAGAUACGUAC	:.::.:.:: .::::::..	CAAUGUGUUUGAGCAUUCAGG	Translation	1
gma-miR1508c	GmNCED12	5	-1	1	21	1552	1574	UAGAAAGGGAAAUA--GCAGUUG	:.::: :.:::::::::: :	ACAUUGCCAUGUUUCCCUUUCGA	Cleavage	1
gma-miR1508c	GmNCED1	5	-1	1	21	1543	1565	UAGAAAGGGAAAUA--GCAGUUG	:.::: :.:::::::::: :	ACAUUGCCAUGUUUCCCUUUCGA	Cleavage	1
gma-miR1514b-5p	GmNCED7	5	-1	1	21	334	354	UUCAUUUUUAAAAUAGACAUU	..::::: :::.:::::.:	GGUGUCUUCAUUAGAAAUGGA	Cleavage	1
gma-miR1514b-5p	GmNCED3	5	-1	1	21	334	354	UUCAUUUUUAAAAUAGACAUU	..::::: :::.:::::.:	GGUGUCUUCAUUAGAAAUGGA	Cleavage	1
gma-miR1516a-5p	GmNCED9	5	-1	1	23	1403	1425	CAAGUUAUAAGCUCUUUUGAGAG	::::: :::.::::::	GAGCACAAAGACCUUGUAACUUU	Cleavage	1
gma-miR1523b	GmNCED2	5	-1	1	20	1449	1468	UCAUCGCUCCUGAGCUCACA	:: :::.::.:.:.:::	GAAGAUCUCGGGGGUGGUGA	Cleavage	1
gma-miR162a	GmNCED8	5	-1	1	20	1422	1441	UCGAUAAACCUCUGCAUCCA	:: :.:::::::: :::	AAAAUACGGAGGUUUAGCGA	Cleavage	1
gma-miR162b	GmNCED8	5	-1	1	21	1421	1441	UCGAUAAACCUCUGCAUCCAG	:: :.:::::::: :::	CAAAAUACGGAGGUUUAGCGA	Cleavage	1
gma-miR162c	GmNCED8	5	-1	1	21	1421	1441	UCGAUAAACCUCUGCAUCCAG	:: :.:::::::: :::	CAAAAUACGGAGGUUUAGCGA	Cleavage	1
gma-miR166a-3p	GmNCED9	5	-1	1	21	815	835	UCGGACCAGGCUUCAUUCCCC	:.:::.:::::::: : :	UUAGGAUGGAGCCUGGUACCA	Cleavage	1
gma-miR166b	GmNCED9	5	-1	1	21	815	835	UCGGACCAGGCUUCAUUCCCC	:.:::.:::::::: : :	UUAGGAUGGAGCCUGGUACCA	Cleavage	1
gma-miR166c-3p	GmNCED9	5	-1	1	21	815	835	UCGGACCAGGCUUCAUUCCCC	:.:::.:::::::: : :	UUAGGAUGGAGCCUGGUACCA	Cleavage	1
gma-miR166d	GmNCED9	5	-1	1	21	815	835	UCGGACCAGGCUUCAUUCCCC	:.:::.:::::::: : :	UUAGGAUGGAGCCUGGUACCA	Cleavage	1
gma-miR166e	GmNCED9	5	-1	1	21	815	835	UCGGACCAGGCUUCAUUCCCC	:.:::.:::::::: : :	UUAGGAUGGAGCCUGGUACCA	Cleavage	1
gma-miR166f	GmNCED9	5	-1	1	21	815	835	UCGGACCAGGCUUCAUUCCCC	:.:::.:::::::: : :	UUAGGAUGGAGCCUGGUACCA	Cleavage	1
gma-miR166g	GmNCED9	5	-1	1	21	815	835	UCGGACCAGGCUUCAUUCCCC	:.:::.:::::::: : :	UUAGGAUGGAGCCUGGUACCA	Cleavage	1
gma-miR166i-3p	GmNCED9	5	-1	1	21	815	835	UCGGACCAGGCUUCAUUCCCC	:.:::.:::::::: : :	UUAGGAUGGAGCCUGGUACCA	Cleavage	1
gma-miR166j-3p	GmNCED9	5	-1	1	21	815	835	UCGGACCAGGCUUCAUUCCCG	:.:::.:::::::: : :	UUAGGAUGGAGCCUGGUACCA	Cleavage	1
gma-miR166n	GmNCED9	5	-1	1	21	815	835	UCGGACCAGGCUUCAUUCCCC	:.:::.:::::::: : :	UUAGGAUGGAGCCUGGUACCA	Cleavage	1
gma-miR166o	GmNCED9	5	-1	1	21	815	835	UCGGACCAGGCUUCAUUCCCC	:.:::.:::::::: : :	UUAGGAUGGAGCCUGGUACCA	Cleavage	1
gma-miR166p	GmNCED9	5	-1	1	20	816	835	UCGGACCAGGCUUCAUUCCC	:.:::.:::::::: : :	UAGGAUGGAGCCUGGUACCA	Cleavage	1
gma-miR166q	GmNCED9	5	-1	1	20	816	835	UCGGACCAGGCUUCAUUCCC	:.:::.:::::::: : :	UAGGAUGGAGCCUGGUACCA	Cleavage	1
gma-miR166r	GmNCED9	5	-1	1	20	816	835	UCGGACCAGGCUUCAUUCCC	:.:::.:::::::: : :	UAGGAUGGAGCCUGGUACCA	Cleavage	1
gma-miR166s	GmNCED9	5	-1	1	20	816	835	UCGGACCAGGCUUCAUUCCC	:.:::.:::::::: : :	UAGGAUGGAGCCUGGUACCA	Cleavage	1
gma-miR166t	GmNCED9	5	-1	1	20	816	835	UCGGACCAGGCUUCAUUCCC	:.:::.:::::::: : :	UAGGAUGGAGCCUGGUACCA	Cleavage	1
gma-miR169d	GmNCED3	5	-1	1	23	809	831	UGAGCCAAGGAUGACUUGCCGGU	:: .::.::..::::: .:	GAGAGCUGGUUAUUUUUGGCGUA	Cleavage	1
gma-miR169p	GmNCED3	5	-1	1	21	811	831	UGAGCCAAGGAUGACUUGCCG	:: .::.::..::::: .:	GAGCUGGUUAUUUUUGGCGUA	Cleavage	1
gma-miR2118a-3p	GmNCED10	5	-1	1	21	1193	1213	UUGCCGAUUCCACCCAUUCCU	: .:::::::: ::: ::.	UCGUGUGGGUGGACUCGCCAG	Cleavage	1
gma-miR2118b-3p	GmNCED10	5	-1	1	21	1193	1213	UUGCCGAUUCCACCCAUUCCU	: .:::::::: ::: ::.	UCGUGUGGGUGGACUCGCCAG	Cleavage	1
gma-miR394a-3p	GmNCED8	5	-1	1	20	1298	1317	AGCUCUGUUGGCUACACUUU	::: :::::::: ::.:	UCUGUGGAGCCAACAUAGUU	Cleavage	1
gma-miR394a-3p	GmNCED4	5	-1	1	20	533	552	AGCUCUGUUGGCUACACUUU	::: :::::::: ::.:	UCUGUGGAGCCAACAUAGUU	Cleavage	1
gma-miR396h	GmNCED3	5	-1	1	20	271	290	UCCACAGCUUUCUUGAACUG	:::: ..:.:::: ::::	GAGUUAGGGGAAGCCGUGGC	Cleavage	1
gma-miR408a-3p	GmNCED6	5	-1	1	21	112	132	AUGCACUGCCUCUUCCCUGGC	::: :.:::::..::: ::	CCCAUUGGAGAGGUGGUGAAU	Cleavage	1
gma-miR408b-3p	GmNCED6	5	-1	1	21	112	132	AUGCACUGCCUCUUCCCUGGC	::: :.:::::..::: ::	CCCAUUGGAGAGGUGGUGAAU	Cleavage	1
gma-miR408c-3p	GmNCED6	5	-1	1	21	112	132	AUGCACUGCCUCUUCCCUGGC	::: :.:::::..::: ::	CCCAUUGGAGAGGUGGUGAAU	Cleavage	1
gma-miR408d	GmNCED6	5	-1	1	20	112	131	UGCACUGCCUCUUCCCUGGC	::: :.:::::..::: :	CCCAUUGGAGAGGUGGUGAA	Cleavage	1
gma-miR4355	GmNCED11	5	-1	1	22	431	452	CACUGUUGUGCUGGGUGUACCA	:: .:::::.::.:: ::::	CGGAGCACCCGGCGCAUCAGUC	Cleavage	1
gma-miR4374b	GmNCED12	5	-1	1	22	1207	1228	UACUUUCAAAGACGUUGUUGAG	:...:::.: :::::::. ::	GUUGGCAAUGCCUUUGAAGUUA	Cleavage	1
gma-miR4381	GmNCED8	5	-1	1	24	919	942	UAUGUGACGGUAAACGGUGACAAG	:::. :::.:: : :::::	AGGUGCACUCUUUGCCAUGACAUA	Cleavage	1
gma-miR4381	GmNCED4	5	-1	1	24	157	180	UAUGUGACGGUAAACGGUGACAAG	:::. :::.:: : :::::	AGGUGCACUCUUUGCCAUGACAUA	Cleavage	1
gma-miR4382	GmNCED8	5	-1	1	22	879	900	UAUGUUAACUGAUUUCAUGGAU	:: :::::..::: ::: :	UGGCAAGAAAUUGGUUCACAAA	Cleavage	1
gma-miR4382	GmNCED4	5	-1	1	22	117	138	UAUGUUAACUGAUUUCAUGGAU	:: :::::..::: ::: :	AGGCAAGAAAUUGGUUCACAAA	Cleavage	1
gma-miR4392	GmNCED2	5	-1	1	22	1361	1382	UCUGCGAAAAUGUGAUUUCGGA	::.:::: :. ::::::::	CGCGGAAUCUCGAUUUCGCAGU	Translation	1
gma-miR4410	GmNCED13	5	-1	1	24	442	465	UAUGUUGAUCCGUAUGAGUCGUAC	::::: :: :.:.::::::	UUCGGACUCUUAAUGGUUAACAUA	Translation	1
gma-miR4416b	GmNCED10	5	-1	1	21	299	319	UGGGUGAGAGAAACGCGUAUC	.:::::: ::::::: :.	AGAGCGCGUUGCUCUCACGCG	Translation	1
gma-miR4416b	GmNCED6	5	-1	1	21	284	304	UGGGUGAGAGAAACGCGUAUC	.:::::: ::::::: :.	AGAGCGCGUUGCUCUCACGCG	Translation	1
gma-miR482b-5p	GmNCED2	5	-1	1	22	957	978	UAUGGGGGGAUUGGGAAGGAAU	: ::::.: :..:.::::.	GGACGUUCCUAUUUUCUCCAUG	Translation	1
gma-miR482d-5p	GmNCED2	5	-1	1	22	957	978	UAUGGGGGGAUUGGGAAGGAAU	: ::::.: :..:.::::.	GGACGUUCCUAUUUUCUCCAUG	Translation	1
gma-miR482e	GmNCED2	5	-1	1	21	958	978	UAUGGGGGGAUUGGGAAGGAA	: ::::.: :..:.::::.	GACGUUCCUAUUUUCUCCAUG	Translation	1
gma-miR4995	GmNCED8	5	-1	1	21	224	243	AGGCAGUGGCUUGGUUAAGGG	::.::::: :::::::.:	UUAUUGACCAA-CCACUGCUU	Translation	1
gma-miR4995	GmNCED16	5	-1	1	21	605	624	AGGCAGUGGCUUGGUUAAGGG	: :::. ::.:::::. ::::	CACUUG-CCGAGCCAUGGCCU	Cleavage	1
gma-miR5037c	GmNCED15	5	-1	1	20	424	443	AGUGGAACUUUGAGGCCUGC	: :: .::::::: ::.:.:	GGAGAUCUCAAAGGUCUAUU	Cleavage	1
gma-miR5037c	GmNCED13	5	-1	1	20	424	443	AGUGGAACUUUGAGGCCUGC	: :: .::::::: ::.:.:	GGAGAUCUCAAAGGUCUAUU	Cleavage	1
gma-miR5037d	GmNCED4	5	-1	1	21	576	596	CGGGAGCCUAUGAAGGUUAAC	:: :::::::::. ..::	UGGAAACUUCAUAGGUAUUCG	Cleavage	1
gma-miR5043	GmNCED15	5	-1	1	21	22	42	UGUCCCCUUCUCUGCACCACC	: ::: ::::..:::: .:	AUUAGUGGAGAGGGGGGGUUA	Cleavage	1
gma-miR5044	GmNCED1	5	-1	1	22	368	389	GUAGUGGAUGCCUAGAGGUCCA	::::. .:::::.::::	GUUACCUUAGGGCAUUCACUUU	Cleavage	1
gma-miR5371-5p	GmNCED8	5	-1	1	21	1184	1204	UAGGAAUUAGUCACUCAGAUC	.::: : :.::::::::.	CUCUUGAUUCAUUAAUUCCUG	Cleavage	1
gma-miR5371-5p	GmNCED4	5	-1	1	21	419	439	UAGGAAUUAGUCACUCAGAUC	.::: : :.::::::::.	CUCUUGAUUCAUUAAUUCCUG	Cleavage	1
gma-miR5376	GmNCED14	5	-1	1	22	71	92	UGAAGAUUUGAAGAAUUUGGGA	: ::: :.::...::::::	ACGCAAUAUUUUUGGAUCUUCC	Cleavage	1
gma-miR5376	GmNCED15	5	-1	1	22	839	860	UGAAGAUUUGAAGAAUUUGGGA	::: :.::...::::::	AUGCAAUAUUUUUGGAUCUUCC	Cleavage	1
gma-miR5377	GmNCED7	5	-1	1	23	58	80	CUGAAGGAUCGAUGUAGAAUGCU	::.::: . : ::::::::::	UGCGUUCAGAAACGAUCCUUCAU	Cleavage	1
gma-miR5668	GmNCED12	5	-1	1	21	165	186	AGCAAUGGAAUUAU-AGACUGC	:: :: ::.:::::: ::::	AGAGCCUGAUGAUUCCAAUGCU	Cleavage	1
gma-miR5762	GmNCED5	5	-1	1	21	1608	1628	UCAUAGGAGGAAUCAACUGGC	:..:: ::.:::: ::: :::	GUUAGAUGGUUCCACCUUUGA	Cleavage	1
gma-miR5783	GmNCED2	5	-1	1	22	750	771	GACGACGACGGGGAGGACGCGC	:: ::::::. ::::::.	AUCCGACCUCCCUUACGUCGUU	Cleavage	1
gma-miR9725	GmNCED7	5	-1	1	21	872	892	UUAAUUUUUUUGGAUCAGCAU	::::::: :::..::::..	CUGCUGAUGGAAAGGAAUUGG	Cleavage	2
gma-miR9725	GmNCED7	5	-1	1	21	1295	1315	UUAAUUUUUUUGGAUCAGCAU	:::. :::.::::.:: :	UCACUGGACCAGAAAAGUUUA	Cleavage	2
gma-miR9726	GmNCED12	5	-1	1	22	1678	1699	UAUAGGCAUUAUUUUUUUCUUC	::.::.::.::: ::::	UACCAAGAAGAUGAUGGCUAUC	Cleavage	1
gma-miR9727	GmNCED8	5	-1	1	22	241	262	UGAAGUUACUCUGAGCACUGAG	:::::::::::::..	CUUCCAUCUCAGAGUAACUUUG	Cleavage	1
gma-miR9727	GmNCED3	5	-1	1	22	238	259	UGAAGUUACUCUGAGCACUGAG	:::::::::::::..	CUUCCAUCUCAGAGUAACUUUG	Cleavage	1
gma-miR9729	GmNCED5	5	-1	1	24	1077	1100	GUAAUGAGUAGAAACAUUUAGAAG	::.:: :::..:..::::	UGUGGAAGUGCCUCUGUUUGUUAC	Cleavage	1
gma-miR9729	GmNCED9	5	-1	1	24	1068	1091	GUAAUGAGUAGAAACAUUUAGAAG	::.:: :::..:..::::	UGUGGAAGUGCCUCUGUUUGUUAC	Cleavage	1
gma-miR9734	GmNCED8	5	-1	1	24	1733	1756	UCGUGAAUGAGAUUUGUGUUGCUU	:..: :::.:::::.. ::	CUUUCAUGCCAAUUUCAUUUGAGA	Cleavage	1
gma-miR9739	GmNCED3	5	-1	1	21	651	671	UUUGAAUGUCCAGAUACGUAC	:.::.:.:: .:::::...	CAAUGUGUUUGAGCAUUCGGG	Translation	1
gma-miR9739	GmNCED1	5	-1	1	21	1229	1249	UUUGAAUGUCCAGAUACGUAC	: ::.::::::: ::::	AUCGGAAUUUGGACAUACAAA	Cleavage	1
gma-miR9746i	GmNCED7	5	-1	1	24	848	871	AAAGUGUUUGAAUUUCAAUUAGAU	:::::::: .::.: :::	CUUAUCUUGAAAUUGGAAUAGUUU	Translation	1
gma-miR9746i	GmNCED3	5	-1	1	24	845	868	AAAGUGUUUGAAUUUCAAUUAGAU	:::::::: .::.: :::	CUUAUCUUGAAAUUGGAAUAGUUU	Translation	1
gma-miR9752	GmNCED15	5	-1	1	21	1227	1247	UGCUUCUUCUUUUCCCUGUUU	::: :.::.:::: :::.	CUACACUGGAAGGAAGCAGCG	Cleavage	1
gma-miR9766	GmNCED11	5	-1	1	21	122	142	UUUGAAGGGAAGGAAUGAAAC	::: . :::::::::::	CCAUCACAUGUUCCCUUCAAA	Cleavage	1
