# Supplementary material for: Genome-wide identification and characterization of NCED gene family in soybean (Glycine max L.) and their expression profiles in response to various abiotic stress treatments
Source: PLoS One. 2025 Mar 25;20(3):e0319952. doi: 10.1371/journal.pone.0319952 (PMC11936224; doi:10.1371/journal.pone.0319952)
Supplement: S12 Data — (XLSX) [file pone.0319952.s012.xlsx]

## Sheet: protein-protein interactions
S12 Data.The protein-protein interactions of GmNCED protein families.
queryIndex	Gene name	stringId	identity	bitscore	preferredName	annotation
2	GmNCED5	3702.Q8VY26	70.8	748	CCD8	Carotenoid cleavage dioxygenase 8, chloroplastic; Involved in strigolactones biosynthesis by cleaving the C(27) 9-cis-10'-apo-beta-carotenal produced by CCD7. Produces the C(19) carlactone and a C(8) hydroxyaldehyde. Also shows lower activity with all-trans-10'-apo-beta-carotenal producing a C(9) dialdehyde and the C(18) 13-apo-beta-carotenone. Strigolactones are hormones that inhibit tillering a…
3	GmNCED3	3702.O65572	31.1	216.9	CCD1	Carotenoid 9,10(9',10')-cleavage dioxygenase 1; Cleaves a variety of carotenoids symmetrically at both the 9- 10 and 9'-10' double bonds. Active on beta,beta-carotene, lutein, zeaxanthin, all-trans-violaxanthin, 9-cis-violaxanthin and 9'-cis- neoxanthin. With most substrates, the carotenoid is symmetrically cleaved. Probably not involved in abscisic acid biosynthesis. Belongs to the carotenoid ox…
4	GmNCED13	3702.O65572	77.2	386.7	CCD1	Carotenoid 9,10(9',10')-cleavage dioxygenase 1; Cleaves a variety of carotenoids symmetrically at both the 9- 10 and 9'-10' double bonds. Active on beta,beta-carotene, lutein, zeaxanthin, all-trans-violaxanthin, 9-cis-violaxanthin and 9'-cis- neoxanthin. With most substrates, the carotenoid is symmetrically cleaved. Probably not involved in abscisic acid biosynthesis. Belongs to the carotenoid ox…
5	GmNCED14	3702.O65572	82.7	490.3	CCD1	Carotenoid 9,10(9',10')-cleavage dioxygenase 1; Cleaves a variety of carotenoids symmetrically at both the 9- 10 and 9'-10' double bonds. Active on beta,beta-carotene, lutein, zeaxanthin, all-trans-violaxanthin, 9-cis-violaxanthin and 9'-cis- neoxanthin. With most substrates, the carotenoid is symmetrically cleaved. Probably not involved in abscisic acid biosynthesis. Belongs to the carotenoid ox…
6	GmNCED11	3702.Q9LRR7	76.2	838.2	NCED3	9-cis-epoxycarotenoid dioxygenase NCED3, chloroplastic; Has a 11,12(11',12') 9-cis epoxycarotenoid cleavage activity. Catalyzes the first step of abscisic-acid biosynthesis from carotenoids, in response to water stress.
7	GmNCED10	3702.Q9LRR7	66.4	782.3	NCED3	9-cis-epoxycarotenoid dioxygenase NCED3, chloroplastic; Has a 11,12(11',12') 9-cis epoxycarotenoid cleavage activity. Catalyzes the first step of abscisic-acid biosynthesis from carotenoids, in response to water stress.
8	GmNCED1	3702.Q7XJM2	63	797.3	CCD7	Carotenoid cleavage dioxygenase 7, chloroplastic; Involved in strigolactones biosynthesis by cleaving asymmetrically a variety of linear and cyclic carotenoids at the 9-10 double bond. Produces one C(13) beta-ionone and the C(27) 10'-apo-beta- carotenal. Strigolactones are hormones that inhibit tillering and shoot branching through the MAX-dependent pathway, contribute to the regulation of shoot …
9	GmNCED2	3702.O49675	74.1	795.4	CCD4	Probable carotenoid cleavage dioxygenase 4, chloroplastic; May be involved in carotenoid cleavage; Belongs to the carotenoid oxygenase family.
10	GmNCED16	3702.Q9LRR7	81	515.4	NCED3	9-cis-epoxycarotenoid dioxygenase NCED3, chloroplastic; Has a 11,12(11',12') 9-cis epoxycarotenoid cleavage activity. Catalyzes the first step of abscisic-acid biosynthesis from carotenoids, in response to water stress.
11	GmNCED12	3702.Q7XJM2	63.3	782.7	CCD7	Carotenoid cleavage dioxygenase 7, chloroplastic; Involved in strigolactones biosynthesis by cleaving asymmetrically a variety of linear and cyclic carotenoids at the 9-10 double bond. Produces one C(13) beta-ionone and the C(27) 10'-apo-beta- carotenal. Strigolactones are hormones that inhibit tillering and shoot branching through the MAX-dependent pathway, contribute to the regulation of shoot …
12	GmNCED15	3702.O65572	80.6	916.8	CCD1	Carotenoid 9,10(9',10')-cleavage dioxygenase 1; Cleaves a variety of carotenoids symmetrically at both the 9- 10 and 9'-10' double bonds. Active on beta,beta-carotene, lutein, zeaxanthin, all-trans-violaxanthin, 9-cis-violaxanthin and 9'-cis- neoxanthin. With most substrates, the carotenoid is symmetrically cleaved. Probably not involved in abscisic acid biosynthesis. Belongs to the carotenoid ox…
13	GmNCED6	3702.Q9LRR7	66.1	774.6	NCED3	9-cis-epoxycarotenoid dioxygenase NCED3, chloroplastic; Has a 11,12(11',12') 9-cis epoxycarotenoid cleavage activity. Catalyzes the first step of abscisic-acid biosynthesis from carotenoids, in response to water stress.
14	GmNCED9	3702.Q8VY26	71.1	753.4	CCD8	Carotenoid cleavage dioxygenase 8, chloroplastic; Involved in strigolactones biosynthesis by cleaving the C(27) 9-cis-10'-apo-beta-carotenal produced by CCD7. Produces the C(19) carlactone and a C(8) hydroxyaldehyde. Also shows lower activity with all-trans-10'-apo-beta-carotenal producing a C(9) dialdehyde and the C(18) 13-apo-beta-carotenone. Strigolactones are hormones that inhibit tillering a…
15	GmNCED8	3702.O65572	29.4	214.9	CCD1	Carotenoid 9,10(9',10')-cleavage dioxygenase 1; Cleaves a variety of carotenoids symmetrically at both the 9- 10 and 9'-10' double bonds. Active on beta,beta-carotene, lutein, zeaxanthin, all-trans-violaxanthin, 9-cis-violaxanthin and 9'-cis- neoxanthin. With most substrates, the carotenoid is symmetrically cleaved. Probably not involved in abscisic acid biosynthesis. Belongs to the carotenoid ox…
16	GmNCED7	3702.O65572	32.6	225.3	CCD1	Carotenoid 9,10(9',10')-cleavage dioxygenase 1; Cleaves a variety of carotenoids symmetrically at both the 9- 10 and 9'-10' double bonds. Active on beta,beta-carotene, lutein, zeaxanthin, all-trans-violaxanthin, 9-cis-violaxanthin and 9'-cis- neoxanthin. With most substrates, the carotenoid is symmetrically cleaved. Probably not involved in abscisic acid biosynthesis. Belongs to the carotenoid ox…
