# Supplementary material for: Genome-wide identification and characterization of NCED gene family in soybean (Glycine max L.) and their expression profiles in response to various abiotic stress treatments
Source: PLoS One. 2025 Mar 25;20(3):e0319952. doi: 10.1371/journal.pone.0319952 (PMC11936224; doi:10.1371/journal.pone.0319952)
Supplement: S13 Data — (XLSX) [file pone.0319952.s013.xlsx]

## Sheet: Sheet1
S13 Data. The transcriptomic profiling of GmNCED genes in dehydration and salt stress in FPKM values.
Gene Name	Co0hr	De1hr	De6hr	De12hr	Na1hr	Na6hr	Na12hr
GmNCED1	6.36523	0.939494	3.3318	1.62836	1.32485	5.21433	1.79487
GmNCED2	28.6003	17.9463	29.1433	29.1682	25.2678	39.0186	30.4632
GmNCED3	23.5956	15.1308	7.35448	6.07864	7.22701	15.2726	7.08189
GmNCED5	88.4168	6.14604	55.111	55.873	50.2332	83.9632	122.861
GmNCED6	0.31946	0	0.276642	0	0.32947	0	0
GmNCED8	50.3923	9.4648	16.9189	10.1954	10.4379	6.73391	7.78901
GmNCED9	54.8066	8.28106	19.5173	19.9837	23.6867	86.0468	35.8649
GmNCED10	0	0.439216	0	0	0.822355	2.24912	3.16779
GmNCED11	40.3223	52.1273	53.7718	142.355	96.6745	145.759	161.793
GmNCED12	4.72807	0.878432	15.0939	9.4493	12.8754	6.99991	4.68819
GmNCED14	166.244	25.34	26.5685	35.5637	29.1171	38.4783	28.9756
GmNCED15	597.88	408.742	302.981	358.013	350.702	357.369	356.857
