# Supplementary material for: Genome-wide identification and characterization of NCED gene family in soybean (Glycine max L.) and their expression profiles in response to various abiotic stress treatments
Source: PLoS One. 2025 Mar 25;20(3):e0319952. doi: 10.1371/journal.pone.0319952 (PMC11936224; doi:10.1371/journal.pone.0319952)
Supplement: S14 Data — (XLSX) [file pone.0319952.s014.xlsx]

## Sheet: Sheet2
S14 Data. The transcriptomic profiling of GmNCED genes in drought stress in FPKM values.
Gene Name	ZT0-8h_Control	ZT0-8h_Stress	ZT4-12h_Control	ZT4-12h_Stress	ZT8-16h_Control	ZT8-16h_Stress	ZT12-20h_Control	ZT12-20h_Stress	ZT16-24h_Control	ZT16-24h_Stressl	ZT20-4h_Control	ZT20-4h_Stress
GmNCED1	0	0	0	0	0.0183047	0.0175974	0.00714544	0	0	0	0	0
GmNCED2	3.09713	4.61015	10.0949	21.9805	17.0635	14.4101	10.2673	11.8489	8.81739	8.94174	4.57141	6.1575
GmNCED3	0	0	0	0	0.0416355	0.00527416	0	0	0	0	0	0
GmNCED5	0.0194739	0.0133257	0.0151438	0	0.0339928	0.00859676	0	0	0.0174501	0	0	0
GmNCED6	0.064286	0.207882	0.0298147	0.0746419	0.0386288	0.0465287	0.0238843	0.0645228	0.0129988	0.0249028	0.0102081	0.0642837
GmNCED8	0.0648365	0.0130078	0	0	0.0763946	0.0927057	0.146719	0.0147441	0.0497533	0	0.0306482	0.0138141
GmNCED9	0	0	0.0157794	0.0123399	0.026039	0.0216547	0.0218234	0.0118988	0.012857	0.00751722	0	0
GmNCED10	0.327901	0.908282	0.382074	0.998102	0.489648	0.126337	0.388833	0.844848	0.531261	0.703792	0.512325	0.843552
GmNCED11	0.43137	7.44932	0.530798	6.20265	0.331935	0.320771	0.163387	0.464518	0.370418	0.952768	0.635874	1.5674
GmNCED12	0	0	0	0	0.00881586	0	0	0	0	0	0	0
GmNCED14	18.3875	21.2625	10.272	14.9719	5.18928	3.97579	4.33267	4.4428	4.83131	5.09603	11.1584	14.0755
GmNCED15	46.8675	56.8591	29.2682	40.5852	17.2516	16.9514	13.4283	12.773	14.1987	15.6976	22.3428	30.2249
