# Supplementary material for: Genome-wide identification and characterization of NCED gene family in soybean (Glycine max L.) and their expression profiles in response to various abiotic stress treatments
Source: PLoS One. 2025 Mar 25;20(3):e0319952. doi: 10.1371/journal.pone.0319952 (PMC11936224; doi:10.1371/journal.pone.0319952)
Supplement: S15 Data — (XLSX) [file pone.0319952.s015.xlsx]

## Sheet: Sheet1
S15 Data. Transcriptomic profiling of GmNCED genes in seed developmental stage in heat stressed and control region.
Gene name	6hr imbibed seed_Delta	6hr imbibed seed_Huang_Delta	6hr imbibed seed_South	6hr imbibed seed_Huang_South	Germinated seed_Delta	Germinated seed_Huang_Delta	Germinated seed_South	Germinated seed_Huang_South	Mature seed_Delta	Mature seed_Huang_Delta	Mature seed_South	Mature seed_Huang_South
GmNCED1	0	0	0	0	0	0	0	0	0	0	0	0
GmNCED2	3.41333	4.09333	1.86	0.813333	9.2	1.21667	2.77333	1.05	12.3433	5.28	3.04333	0.62
GmNCED3	0	0	0	0	0	0	0	0	0	0	0	0
GmNCED4	0	0	0	0	0	0	0	0	0	0	0	0
GmNCED5	0.0166667	0	0.02	0	0	0	0.09	0	0	0	0	0
GmNCED6	0	0	0.0366667	0	0.0233333	0.0366667	0.173333	0	0.133333	0	0.28	0
GmNCED7	0.02	0	0	0	0	0	0	0	0	0	0	0
GmNCED8	0	0	0.11	0	0	0.43	0	0	0	0	0	0
GmNCED9	0.15	0.0266667	0.153333	0	0.07	0	0.05	0.0166667	0	0.01	0.13	0.0333333
GmNCED10	0.813333	1.05333	0.52	0.493333	2.89	0.0733333	1.06	0.836667	3.72667	2.34	1.16	0.64
GmNCED11	0	0	0	0	0	0.0133333	0	0	0	0	0.03	0.01
GmNCED12	0	0	0	0	0	0.05	0	0	0	0	0	0
GmNCED13	0.283333	0.233333	0.55	0.373333	0.24	5.62	0.666667	0.536667	0.0966667	0.236667	0.19	0.45
GmNCED14	0.35	0.71	0.976667	0.65	0.373333	11.4367	0.753333	1.09333	0.84	0.963333	0.94	1.06
GmNCED15	23.4267	26.5767	36.0067	37.4367	41.57	37.6367	44.3	45.42	36.11	41.36	37.87	54.1533
GmNCED16	0.233333	0.0966667	0.356667	0.103333	0.696667	0	0.613333	0.44	0.503333	0	0.716667	0.426667
